# Supplementary material for: Machine learning-based diagnosis for disseminated intravascular coagulation (DIC): Development, external validation, and comparison to scoring systems
Source: PLoS One. 2018 May 2;13(5):e0195861. doi: 10.1371/journal.pone.0195861 (PMC5931474; doi:10.1371/journal.pone.0195861)
Supplement: S2 File — (XLSX) [file pone.0195861.s002.xlsx]

## Sheet: Set 1
No.	Sex	Age	ICU	APACHE2	expire	DIC	Anticoagulation	Thrombosis	Bleeding	organ failure	SIRS	Infection	Tissue	Surgery	Hema	Cancer	Liver	Obstetric	Vascular	Immunologic	organ transplant	ISTH	JMHW	JAAM	PT	PT(%)	INR	aPTT	Fibrinogen	D-Dimer	TT	AT III	FDP	WBC	RBC	Hb	Hct	MCV	MCH	MCHC	RDW	PDW (%)	PDW (fL)	MPV	DNI	TMS	PLT	Neu(%)	Lympho(%)
1	F	63	0	-	1	0	0	1	0	0	0	0	0	0	0	1	0	0	0	0	0	3	4	5	15.1	66	1.32	60	218	2751	120	83	25.4	8.56	2.67	8.9	26.7	100	33.3	33.3	17.2	71.1888	15.7	12.1	-	-	92	74.9	16.4
2	M	59	0	-	0	0	0	0	0	0	0	0	0	0	0	0	0	0	0	0	0	0	0	0	12.1	91	1.06	23.2	584	363	14.3	70	7.98	10.77	4.89	13.6	39.1	79.8	27.7	34.8	15.3	56.4	-	8.5	1.3	2	170	77.4	10.7
3	M	54	1	17	1	1	0	0	0	1	1	1	0	0	0	1	1	0	0	0	0	7	7	6	18.5	50	1.63	52.3	132	56580	23	43	16.93	7.15	2.48	7.6	24.6	99.1	30.8	31.1	19.9	64.6	-	11.5	5.7	3	48	67.1	19.4
4	M	66	0	-	0	0	0	0	0	0	1	1	0	0	0	0	0	0	0	0	0	0	0	1	13	82	1.14	38.5	655	391	16.9	85	6.86	18.55	3.96	11.1	33.9	85.7	28	32.7	14.4	57	-	7.7	1.9	1	363	91.1	3.4
5	M	62	1	34	0	0	0	0	0	0	1	0	0	1	0	0	0	0	0	0	1	1	2	4	11.7	97	1.02	55.3	655	285	14.2	74	5.92	22.47	2.79	8.5	24.8	89.2	30.5	34.2	15.6	71.5	-	8.7	2.4	4	64	93.4	3.4
6	F	81	1	32	0	0	0	0	1	0	0	0	1	1	0	0	0	0	0	0	0	0	1	0	10.9	100	0.95	31.1	762	309	15.6	102	6.68	12.94	4.35	12.5	37.3	85.7	28.6	33.4	13.4	64.6	-	9.2	2.5	1	146	84.8	5.5
7	F	68	0	-	0	0	0	0	0	0	0	0	0	1	0	0	0	0	0	0	0	2	2	4	13.9	76	1.2	26.2	483	2422	16	66	25.12	11.86	3.02	9.4	27.9	92.4	31.1	33.7	12.7	57.0684	13.1	10.4	-	-	305	84.3	11.5
8	M	64	0	-	1	1	0	0	1	0	0	0	0	0	0	1	0	0	0	0	0	6	9	7	16.3	60	1.43	30.5	83	5918	19.1	79	58.58	17.73	2.7	7.8	24.5	90.6	28.7	31.7	15.5	70.7	-	10.1	13.2	3	58	93.3	4.3
9	M	82	1	42	1	1	0	0	1	1	0	0	1	0	0	0	0	0	0	0	0	6	9	7	21.6	40	1.91	110	102	11019	42.7	29	41.59	2.99	3.51	11.1	32	91.4	31.6	34.6	14.6	58.2	-	8.3	45.3	3	85	78.7	16.3
10	F	60	1	23	0	1	0	0	0	0	1	0	1	0	0	0	0	0	0	0	0	4	4	5	21.3	41	1.88	39.8	810	2360	17.5	76	32.95	24.01	3.93	12.4	37	94.3	31.5	33.4	13	63.8	-	8.6	3	0	332	91.6	4.1
11	F	35	0	-	0	0	0	1	0	0	1	0	0	0	0	1	0	0	0	0	0	5	4	6	16.2	60	1.42	44.6	498	3129	29.1	65	30.76	7.15	2.48	7.6	24.6	99.1	30.8	31.1	19.9	64.6	-	11.5	5.7	3	93	67.1	19.4
12	M	81	0	-	0	0	0	0	0	1	1	1	0	0	0	0	0	0	0	0	0	2	2	3	13.7	76	1.2	32.7	427	1692	15.2	75	15.23	11.5	3.04	9.9	29.7	97.8	32.5	33.2	14.4	41.2	-	8.9	1.9	0	212	89.2	6.4
13	F	76	1	24	0	0	0	0	0	0	0	0	1	1	0	0	0	0	0	0	0	2	1	2	14	74	1.23	29.6	432	1808	15	66	12.03	13.29	4.35	14.9	43.4	99.8	34.3	34.4	13.1	75.3	-	11.2	-	0	151	66.9	18.8
14	M	77	0	-	1	1	0	0	0	0	0	0	1	0	0	0	1	0	0	0	0	6	7	7	26.2	33	2.31	50.5	400	4864	17.6	40	53.08	15.73	3.09	9.9	29.5	95.4	31.9	33.4	15.4	69.8	-	10.8	13.3	3	58	93.1	2.3
15	M	65	0	-	0	0	0	0	0	1	0	0	0	0	0	1	0	0	0	0	0	2	2	1	13.2	80	1.15	28.1	567	1798	15.3	92	19.94	2.27	3.21	9.6	28.6	89.1	29.9	33.6	12.8	40.2324	10	9.8	-	-	132	75.2	13.7
16	M	56	0	-	0	0	0	0	0	1	1	1	0	0	0	0	0	0	0	1	0	0	1	1	12.1	91	1.06	26	662	333	14.9	108	6.8	11.24	3.94	12.7	37.4	94.9	32.2	33.9	16.5	48.2	-	7.5	12.5	2	192	92.2	2.9
17	M	50	1	10	0	1	0	0	0	1	1	1	0	0	0	0	0	0	0	0	0	5	5	5	18.4	51	1.62	33.4	842	8023	16.6	60	74.28	11.01	3.44	11.2	33.4	97.2	32.7	33.7	14.7	51.7	-	8.2	4.6	3	135	92.4	4.5
18	M	56	1	35	0	1	0	0	1	0	1	0	0	1	0	0	0	0	0	0	0	5	6	6	18.1	52	1.59	42.7	190	3299	16.4	53	23.3	7.84	3.28	10	29.9	91.1	30.5	33.5	17.3	70.9	-	8.7	5.2	3	62	77.3	11.4
19	M	56	1	35	0	0	0	0	1	1	1	1	0	0	0	0	0	0	0	0	0	5	7	6	18.4	51	1.62	34.1	196	2927	16.4	53	23.3	5.62	1.95	6.3	20.6	105.6	32.2	30.5	18.6	57.4	-	8.5	0.9	3	62	57.8	29
20	F	75	1	45	1	1	0	0	0	1	1	1	1	0	0	0	0	0	0	0	0	7	11	8	19	49	1.67	110	54	2914	31.4	66	47.53	15.26	2.87	8.5	26.7	93	29.4	31.7	18.5	74.1	-	10.2	9.5	5	23	88	1
21	F	38	0	-	1	1	0	0	0	0	0	0	0	0	0	1	0	0	0	0	0	5	6	6	13.3	79	1.16	27.1	286	9913	16.3	120	94.12	6.24	4.15	11.6	36.1	87	28	32.1	17.7	-	-	-	-	-	13	93.3	4.3
22	M	58	0	-	0	0	0	0	0	0	0	0	0	0	1	0	1	0	0	0	0	4	3	3	13.2	80	1.16	31.6	607	628	19	90	9.07	0.08	2.36	7	20.4	86.5	29.9	34.6	14.8	43.8	-	7.3	-	3	27	-	-
23	M	43	0	-	0	0	0	0	0	0	0	0	0	0	0	0	0	0	0	0	0	0	0	0	12.2	90	1.07	30	761	453	15.5	117	6.15	11.97	3.81	11.2	34.4	90.1	29.5	32.7	13.3	39.4	-	8.5	0.2	2	425	83.5	7.2
24	F	72	0	-	0	0	0	1	0	0	0	0	0	0	0	1	0	0	0	0	0	3	2	3	12.7	85	1.11	41.9	470	3192	31.6	57	31.56	19.56	3.17	9.5	29.4	93	29.9	32.1	19.8	62.8	-	9.5	5.2	2	164	86.2	6.6
25	F	73	0	-	0	0	0	0	0	0	0	0	0	0	0	1	0	0	0	0	0	4	3	3	13.1	81	1.15	33.1	283	683	17	68	8.88	3.64	2.7	8.6	24.4	90.1	31.7	35.2	14.6	41.5	-	7.9	-	4	14	62	30
26	M	62	1	50	1	1	0	0	0	1	1	1	0	0	0	0	1	0	0	0	1	5	7	6	25.2	33	2.23	56.7	143	2311	17.9	22	18.53	3.62	2.91	9.6	28.2	97.1	32.9	33.9	20.5	63.7	-	12.4	3.6	4	53	57	28.9
27	M	86	0	-	0	1	0	0	0	0	1	1	0	0	0	1	0	0	0	0	0	3	4	5	16.8	57	1.48	50.6	171	478	16.9	31	7.09	9.93	2.55	8.8	27.4	107.1	34.3	32	16.9	54.5	-	9.8	6.3	3	41	81	6.1
28	M	42	0	-	0	0	0	0	0	0	0	0	0	0	0	0	0	0	0	0	0	2	1	1	11.4	100	1	27.2	681	949	15.5	102	11.22	14.57	3.36	11.6	35	104.2	34.6	33.2	14.3	61.4	-	6.8	2.5	0	312	77.2	10.3
29	F	65	1	42	1	1	0	0	0	0	1	1	0	0	1	0	0	0	0	0	0	6	6	6	19.4	48	1.68	39.1	372	1811	14.8	61	16.6	20.77	2.73	8.3	24.5	89.7	30.4	33.9	15	-	-	-	-	-	11	66.9	18.8
30	M	41	0	-	0	0	0	0	1	0	0	0	1	0	0	0	0	0	0	0	0	1	2	1	10.5	100	0.92	32.4	648	269	13.9	94	6.5	6.66	3.11	9.9	29.4	94.4	31.9	33.8	14.4	52.9	-	8.4	1	1	83	89.8	4
31	F	74	0	-	0	0	0	0	0	0	0	0	0	1	0	0	0	0	0	0	0	2	1	1	13.2	80	1.16	32.7	578	1135	16.9	82	13.23	7.71	3.4	10.6	32.4	95.2	31.1	32.7	13	42.4	-	6.9	1.2	1	552	73.9	13.1
32	M	74	0	-	0	0	0	0	0	0	1	1	0	0	0	0	0	0	0	0	0	2	0	1	13.4	78	1.18	37.8	359	798	15.5	57	9.55	6.49	2.55	7.8	24.8	97.2	30.4	31.3	16	44.3	-	7.9	0.6	2	190	82.7	12
33	F	59	0	-	0	0	0	0	0	0	1	0	0	0	0	0	0	0	0	0	0	2	1	2	10.8	100	0.95	29.6	381	1222	16.4	89	12.6	17.28	5.35	13.3	42	78.4	24.9	31.8	16.7	50.7	-	7.1	0.5	2	503	72.9	19.2
34	M	83	0	-	0	0	0	0	1	0	0	0	0	0	0	0	0	0	0	0	0	2	1	0	12.5	87	1.1	31.7	405	595	15.6	93	7.15	10.28	4.06	12	36.5	89.9	29.6	32.9	13.7	65.6	-	7.9	-	1	251	79.7	15.1
35	F	39	0	-	0	0	0	0	0	0	0	1	0	0	0	0	0	0	0	1	0	4	5	6	12.7	85	1.11	31.1	670	8225	16	81	77.26	4.93	3.32	9.8	28.4	85.5	29.5	34.5	14.8	53.2667	12.4	11.5	-	-	77	93	3
36	M	83	1	29	0	0	0	0	0	0	0	1	0	0	0	0	0	0	0	0	0	3	3	3	10.1	100	0.88	38.6	470	5733	17.1	67	29.03	8.05	3.47	10.9	34.5	99.5	31.5	31.7	14.9	61.6	-	10.4	1	3	120	69.7	15.2
37	F	51	1	24	0	0	0	0	0	0	0	0	0	1	0	1	0	0	0	0	0	3	3	4	13.2	80	1.16	28.9	367	3176	17.3	96	34.49	9.1	4.3	13.6	40.6	94.3	31.6	33.5	17.2	60	-	7.6	1.5	3	110	90.2	3.8
38	M	18	0	-	0	0	0	0	0	0	0	0	1	1	0	0	0	0	0	0	0	2	2	2	15	66	1.32	29.5	363	1910	15.6	80	15.1	10.35	3.62	10.6	32.8	90.6	29.4	32.5	15.9	59.2	-	7.5	1.6	2	485	78.4	10.3
39	F	55	1	23	0	0	0	0	0	0	0	0	0	1	0	1	0	0	0	0	0	3	1	1	16.4	60	1.42	41.5	158	872	17.5	37	8.4	11.57	4.94	14.7	43.1	87.2	29.8	34.2	13.9	66.5	-	7.9	6.6	1	132	88.2	9.1
40	M	84	1	20	1	1	0	0	0	1	1	1	0	0	0	0	0	0	0	0	0	7	9	8	25.5	33	2.26	45.5	421	3305	19.5	55	99.52	19.75	4.21	11.3	36.3	86.1	26.8	31.2	22	15.9	-	9.1	40.6	3	32	94.3	1.5
41	M	60	0	-	0	1	0	0	1	0	0	0	0	0	1	0	0	0	0	0	0	6	7	7	17.9	53	1.57	30.5	240	3266	16.6	56	29.24	4.22	2.05	6.7	20.9	101.9	32.4	31.8	21.1	63.9	-	10.5	-	3	3	4	92
42	F	42	1	32	1	1	0	0	0	1	1	1	0	0	0	0	0	0	0	0	0	5	7	8	14.1	73	1.24	123.1	339	10396	26.3	27	66.81	5.13	2.17	7.1	18.9	87	32.6	37.4	16.2	17.9	-	7.9	3.4	4	35	69.5	19.6
43	F	73	1	29	0	0	1	0	0	1	0	0	0	0	0	0	0	0	0	0	0	3	5	4	32.4	26	2.87	37.1	240	366	15.4	72	7.15	8.09	3.38	9.6	28.8	85.3	28.5	33.4	17.9	54.5	-	8.6	2.7	3	76	87.7	6.3
44	F	58	0	-	1	1	0	0	0	0	1	1	0	0	0	1	0	0	0	0	0	6	7	6	27.1	31	2.39	40.2	150	2108	19.2	45	17.46	4.47	2.7	8.2	24.7	91.3	30.5	33.4	14.9	66	-	12.8	-	3	30	65.9	7.6
45	M	69	0	-	0	0	0	1	0	0	0	0	0	0	0	1	0	0	0	0	0	4	3	4	11.8	95	1.03	37.2	217	3084	21.4	104	30.62	2.24	2.87	9.2	29	101.2	31.9	31.5	15.6	68.3	-	7.7	0.9	3	92	58.8	28.6
46	F	34	1	10	0	0	0	0	1	0	1	0	0	0	0	0	0	1	0	0	0	2	3	3	10.6	100	0.91	25.3	450	1071	14.4	65	14.32	13.04	3.46	10.7	30.6	88.4	30.9	35	14.8	45.1203	10.9	10.4	-	-	101	89.4	5.3
47	F	80	1	36	1	1	0	0	0	0	1	0	1	0	0	0	0	0	0	0	0	5	6	5	25.6	34	2.26	67.7	390	37048	18.9	58	240	9.29	2.9	8.8	27.1	93.2	30.3	32.5	15.5	65.7	-	9.8	1.2	3	120	90.8	6.1
48	F	30	0	-	0	0	0	0	0	0	0	0	0	0	0	0	0	1	0	0	0	2	2	3	10.6	100	0.92	27.6	363	2788	15.2	85	39.33	20.31	3.68	11.6	33.4	90.7	31.6	34.8	13.2	63.4	-	9.1	2.4	0	198	92.4	5.6
49	F	58	0	-	1	1	0	0	0	0	1	1	0	0	0	1	0	0	0	0	0	6	7	6	21.7	41	1.91	40.9	205	2817	18	40	24.84	3.59	3	9.1	27.6	92	30.2	32.8	15.2	72	-	14.9	16.8	3	20	88.9	2.8
50	M	71	0	-	1	1	0	0	0	1	1	1	0	0	1	0	0	0	0	0	0	3	4	5	11.9	94	1.04	71.8	165	856	15.9	44	10.17	6.42	2.59	7.7	25	96.5	29.8	30.9	16.8	70	-	17.5	-	3	71	89.3	8.9
51	M	56	0	-	1	1	0	0	0	1	1	1	1	0	0	0	0	0	0	0	0	4	5	8	13.7	75	1.2	76.3	270	3179	17.6	108	37.16	12.96	3.17	9.7	28.7	90.4	30.7	34	15.2	80.8	-	12.8	4.4	4	58	92.1	3.6
52	M	71	0	-	0	0	0	1	0	0	0	0	0	0	0	1	0	0	0	0	0	3	3	4	16.7	57	1.46	33	790	2274	22	67	25.12	12.83	3.72	11.3	33.3	89.5	30.4	33.9	15.9	43.491	10.6	10.4	-	-	630	91.3	3.4
53	M	67	0	-	0	0	0	0	0	0	0	0	0	0	0	0	0	0	0	0	0	0	0	0	12	93	1.05	36.1	602	365	15.2	97	5.8	6.25	2.66	7.9	23.7	89.3	29.8	33.4	17.9	61.3	-	9	-	2	232	61	22
54	F	41	0	-	0	0	0	0	1	0	1	0	0	0	0	1	0	0	0	0	0	4	5	4	18.8	49	1.65	34	333	1101	14.3	67	20.62	4.54	3.23	10.4	31.3	97	32.1	33.1	19.6	55.6	-	8.1	7	3	108	80.5	6.5
55	M	73	1	29	1	1	0	0	0	1	1	1	0	0	0	0	0	0	0	0	0	4	5	5	14.7	68	1.29	53	400	645	15.3	18	8.16	11.39	2.67	9	28.6	107.2	33.9	31.6	15	67.9	-	11.1	69.3	2	18	89	6
56	F	35	0	-	0	0	0	1	0	0	0	1	0	0	0	1	0	0	0	0	0	4	5	5	14.7	69	1.29	31	427	26203	19.1	68	187.09	6.62	2.57	7.7	25.3	98.5	30	30.5	20.1	69.2	-	11.6	1.2	3	93	68.8	19.1
57	F	70	1	29	0	1	0	0	0	0	0	0	0	0	0	1	0	0	0	0	0	6	7	7	15.5	63	1.36	27.8	339	7273	14.6	98	67.58	10.06	2.88	8.9	27.3	94.7	30.8	32.5	18.3	71.6	-	12	2.5	3	38	88.4	5.8
58	M	48	1	38	1	0	0	0	0	1	1	1	0	0	0	0	0	0	0	0	0	3	2	2	17.7	52	1.56	52.8	780	808	14.4	97	8.28	7.83	2.84	9	27.6	97.2	31.7	32.6	18.9	63.4	-	8.3	-	3	214	79.8	10.6
59	M	88	1	26	1	0	0	0	0	0	1	1	0	0	0	0	0	0	0	0	0	2	4	6	17.5	53	1.54	82.4	335	352	19.1	31	11.78	9.3	1.73	5.3	16.9	97.8	30.5	31.2	17.2	69.2	-	12.7	1.4	3	75	89.8	4.9
60	F	77	1	22	0	0	0	0	0	0	0	0	0	1	0	1	1	0	0	0	0	4	3	3	15.5	63	1.35	33.3	444	1697	13.6	50	14.58	4.4	3.01	9.7	27.7	92	32.2	35	14.8	41.8617	10.3	9.9	-	-	96	74.7	13.4
61	F	48	1	15	0	0	0	0	1	0	0	0	0	0	0	0	0	1	0	0	0	5	7	6	11.5	99	1.01	30.2	186	8962	14.2	79	58.04	17.73	2.41	7.5	22	91.3	31	34	15.5	57.1	-	8.6	6.7	3	47	92.4	1.4
62	M	73	1	29	1	1	0	0	0	1	1	1	0	0	0	0	0	0	0	0	0	5	5	5	16.7	58	1.47	49.5	427	1040	14.9	83	8.4	18.1	2.32	7.9	24.4	105.2	33.9	32.3	15.8	64.4	-	10.2	11.4	2	30	92.4	1.7
63	F	69	1	20	1	0	0	1	0	0	0	0	0	0	0	0	0	0	0	1	0	5	5	6	12.3	89	1.07	33.4	416	3153	13.1	53	30.18	12.36	2.2	7.1	22.9	103.8	32	30.9	18.6	78	-	14.6	5.6	3	29	95.4	2.4
64	F	76	0	-	1	0	0	0	0	0	1	0	0	0	0	1	0	0	0	0	0	3	1	3	14	74	1.22	32.3	457	728	17.2	59	9.13	83.38	3.34	9.9	30.8	92.2	29.6	32.1	15.2	61.9562	14	12	-	-	94	95	1
65	F	54	1	25	0	0	0	0	0	0	0	0	0	1	0	0	1	0	0	0	1	3	2	2	16.7	58	1.47	34.8	608	1089	15.2	73	11.09	17.4	3.05	8.9	27.2	89.2	29.2	32.7	14.9	52.2	-	8	1.8	2	369	93.8	3.4
66	M	59	1	27	0	0	0	0	0	0	0	0	0	1	0	0	0	0	0	0	0	3	2	4	14.2	71	1.24	27.3	220	532	14.2	66	7.09	10.38	2.2	7	19.7	89.3	32	35.8	13	55.7	-	9.1	2.8	2	79	87.1	3.9
67	M	38	0	-	0	0	0	0	0	0	0	1	0	0	0	0	0	0	0	0	0	0	1	2	14.1	73	1.24	29.8	810	404	19.9	127	12.16	8.88	4.49	11.3	36	80.3	25.2	31.4	13.8	47.4	-	8.1	30.3	1	533	87.8	8.8
68	F	32	0	-	0	0	0	0	1	0	0	0	0	0	0	0	0	1	0	0	0	2	2	4	10.6	100	0.93	27.2	295	2730	15.7	61	19.47	18.16	3.16	8.7	27.2	86	27.5	32	14.8	51.8	-	9	2.3	2	166	88.6	6.6
69	F	63	1	48	1	1	0	0	0	0	0	0	0	1	0	0	1	0	0	0	1	7	8	7	57.2	13	5.15	179.9	190	3233	14.6	21	47.99	3.24	2.14	6.6	20.8	97.3	30.6	31.5	25.5	16.2	-	8.8	39.6	4	48	78	7
70	M	22	0	-	0	0	0	0	0	0	0	0	1	1	0	0	0	0	0	0	0	2	0	0	12.4	88	1.09	30.8	677	693	15.2	107	7.68	10.82	4.62	14.9	42.2	91.2	32.2	35.3	12.4	56.2	-	7.6	-	0	216	79.2	12.2
71	M	55	0	-	0	1	0	0	0	0	0	0	0	0	1	0	0	0	0	0	0	7	7	7	19.2	48	1.69	39.1	561	3052	17.8	67	27.52	0.8	2.8	8.8	26.2	93.9	31.4	33.5	17.7	86.8	-	11.4	36.4	3	11	91	6
72	F	79	0	-	1	0	0	0	0	0	1	1	0	0	1	0	0	0	0	0	0	3	3	5	12.4	90	1.07	30.5	258	760	37.5	96	11.78	10.96	3.93	11.7	32.2	81.9	29.8	36.3	13.7	54.896	12.7	11.3	-	-	61	69	11
73	M	53	0	-	0	0	0	0	0	0	0	0	0	1	0	0	0	0	0	0	1	3	3	4	11.5	99	1	31.5	242	1027	19.1	115	11.59	11.13	2.56	8.1	24.6	96.2	31.6	32.9	20	67.7	-	10.7	1.9	3	52	95.7	2.8
74	M	30	0	-	0	0	0	0	0	0	0	0	0	1	0	0	0	0	0	0	0	3	2	2	17.8	52	1.57	30.3	821	560	15.8	115	11.09	7.92	3.61	11.1	34.2	94.8	30.8	32.5	12.9	44.8	-	8.4	0.4	0	358	81.9	12
75	F	54	1	28	1	0	0	0	0	0	1	1	0	0	0	1	0	0	0	0	0	2	1	3	14.1	73	1.24	114	444	892	19.8	76	11.28	12.35	2.61	7.9	26.8	102.9	30.4	29.5	19.8	64	-	10.6	-	2	121	88.5	5.9
76	F	31	1	22	0	1	0	0	1	0	0	0	0	0	0	0	0	1	0	0	0	6	9	7	15.9	60	1.4	49.2	77	54480	21.6	50	240	16.8	3.8	11.8	33.9	89.3	31.1	34.8	13.8	58.1	-	8.7	2.7	3	69	92.1	3.5
77	F	53	0	-	0	0	0	0	0	0	1	0	0	0	0	0	0	0	0	1	0	2	1	2	11.3	100	0.99	27	314	2353	18.5	88	17.46	5.21	3.84	11.1	33.9	88.2	28.9	32.8	12.5	52.3	-	8.1	4.6	1	160	71.9	15.4
78	F	61	1	22	0	1	0	0	1	1	1	1	0	0	0	1	0	0	0	0	0	7	9	8	24.9	35	2.2	28.7	483	10742	25.6	55	27.81	33.04	2.76	9	28	101.4	32.8	32.3	15.8	74.5	-	12.6	7.6	3	44	96.2	1.4
79	F	42	0	-	0	0	0	1	0	0	0	0	0	0	0	1	0	0	0	0	0	2	3	2	14.4	71	1.26	23.2	385	2663	120	110	22.47	14.54	4.81	13.2	42.6	88.6	27.4	30.9	16.3	61.2	-	8.1	1.8	2	312	91.2	5.2
80	F	71	0	-	0	0	0	0	0	0	1	1	0	0	0	1	0	0	0	0	0	3	4	5	17.5	55	1.52	43	790	462	15.2	60	9.13	0.22	1.91	7.5	20.2	105.8	39.3	37.1	11.4	42.9479	10.5	11	-	-	26	36.4	45.5
81	F	59	0	-	0	1	0	0	0	0	0	1	0	0	1	0	0	0	0	0	0	4	4	4	13.4	79	1.17	30.5	260	28200	19.4	101	153	1.47	3.67	11.3	32.1	87.5	30.8	35.2	12.6	28.8275	7.9	9.2	-	-	90	36	47
82	M	22	1	4	0	1	0	0	0	0	1	1	0	0	0	0	0	0	0	0	0	5	5	6	19.6	47	1.73	33.4	463	1275	14.3	85	17.53	8.22	3.9	12.7	36.1	92.7	32.6	35.2	12.4	64.8	-	8.9	3.3	2	76	88	6.7
83	M	18	1	33	0	1	0	0	1	0	1	1	0	0	0	0	0	0	0	1	0	5	7	7	13.5	78	1.18	33.2	257	9466	14.1	78	102.3	8.83	3.19	9.4	29.6	92.8	29.5	31.8	18.7	-	-	-	-	-	19	98.5	0.7
84	F	58	0	-	0	0	0	0	0	0	0	0	0	0	1	0	0	0	0	0	0	4	4	5	13.8	75	1.2	59.5	450	1751	14	92	16.73	0.13	2.65	7.7	22.9	86.4	29.1	33.6	13.4	37.517	9.5	12	-	-	19	0	100
85	M	56	1	23	0	0	1	0	1	0	0	0	1	1	0	0	0	0	0	0	0	2	2	1	13.1	81	1.15	25.2	463	2261	16.3	131	18.26	10.67	3.6	11.8	33.9	94.4	32.9	34.8	14.3	48.5	-	8.5	1.6	0	345	79.2	7.9
86	F	45	1	20	0	0	0	0	1	0	0	1	0	0	0	0	0	0	0	0	0	0	2	2	13.7	75	1.2	34.8	292	497	27.5	161	5.92	3.43	3.35	9.9	28.6	85.3	29.5	34.6	15.9	67	-	10.1	11.9	4	106	88	2.4
87	M	76	0	-	0	0	0	0	1	0	0	0	0	1	0	0	0	0	0	0	0	3	3	3	12.2	92	1.06	31.5	401	3519	17.8	73	32.51	24.2	3.25	10.6	32.1	98.7	32.7	33.1	14.6	58.6	-	10.9	3.5	1	144	95.9	1.6
88	M	50	0	-	0	0	0	0	1	0	1	1	0	0	0	0	0	0	0	0	0	2	2	2	14.5	69	1.27	28.1	343	1035	14.2	84	8.52	18.27	2.45	7.6	21.9	89.3	30.8	34.5	14.3	54.8	-	6.8	1	1	272	84.4	10.4
89	F	56	0	-	0	0	0	0	0	0	0	0	0	0	0	0	0	0	0	0	0	4	2	1	32.1	26	2.84	50.2	596	876	16.1	73	9.68	5.61	2.81	9.1	28.6	101.9	32.5	31.9	15.8	52	-	7.5	0.5	2	281	87.9	5.9
90	M	72	0	-	0	0	0	0	0	0	1	1	0	0	0	0	0	0	0	0	0	3	3	5	11.6	98	1.01	33.2	469	649	17.4	66	12.73	9.02	2.92	9.2	26.7	91.5	31.4	34.4	13.6	73	-	10.9	3.7	2	61	75	6
91	F	81	1	27	0	1	0	0	0	1	1	1	0	0	0	1	0	0	0	0	0	6	9	8	20.1	45	1.77	26.2	145	7775	15.2	57	101.99	9.9	2.9	10.1	30.2	104.1	34.8	33.4	22.3	-	-	12.4	-	-	67	92	4
92	F	53	0	-	0	0	0	0	0	0	0	0	0	0	0	0	0	0	0	1	0	2	1	1	10.7	100	0.94	25.8	317	1604	18	101	10.85	4.68	3.77	11.1	32.7	86.6	29.3	33.9	12.6	60.5	-	7.8	1.9	1	150	66.5	23
93	M	73	0	-	1	0	0	1	0	0	0	0	0	0	0	1	0	0	0	0	0	5	7	7	15.2	66	1.33	28.4	400	7104	15.1	67	72.93	7.61	2.99	9.2	28.7	96.2	31	32.2	16.5	71.3	-	11.4	1.2	3	38	79.2	9.5
94	M	73	1	29	1	1	0	0	0	1	1	1	0	0	0	0	0	0	0	0	0	8	11	8	27.4	31	2.42	93.4	65	38781	25.2	29	240	20.9	4.02	13	39.1	97.4	32.4	33.3	14.8	80	-	10.3	9.8	2	24	93.6	1
95	M	76	0	-	0	1	0	0	1	0	1	1	0	0	1	0	0	0	0	0	0	5	5	5	17	56	1.49	43.7	498	1040	15.8	46	9.86	2.86	2.62	9	25.4	96.9	34.4	35.4	19.7	-	-	-	-	-	26	95.4	0.4
96	F	60	1	34	0	0	0	0	1	0	0	0	1	1	0	0	0	0	0	0	0	0	2	1	11.9	94	1.04	27.1	202	213	17.2	75	2.53	7.15	2.33	6.8	20	85.9	29.1	33.9	18.2	68.2	-	7.6	-	4	116	73.9	18.3
97	F	21	0	-	0	0	0	0	0	0	0	0	0	0	0	0	0	0	0	0	0	2	0	3	12.7	85	1.11	29	567	541	16.4	86	8.28	15.09	3.92	11.7	36.4	92.8	30	32.3	12.7	54.4	-	7.9	3.6	1	142	82.8	11.5
98	M	65	1	42	1	1	0	0	0	0	1	0	0	1	0	0	0	0	0	0	1	6	5	5	20	46	1.76	53.9	185	610	15.5	31	7.68	1.03	4.15	13.1	36.3	87.4	31.5	36	15.2	51	-	9.5	59.4	4	30	95	5
99	F	74	0	-	0	1	0	0	0	1	1	1	0	0	0	0	0	0	0	0	0	6	9	8	17.3	54	1.52	83.2	132	5968	14.9	45	51.61	5.12	3.73	11.3	32.7	87.7	30.3	34.6	14.2	50.5512	11.9	-	-	-	36	92.7	6.3
100	M	62	1	29	1	1	0	0	0	0	0	0	0	1	0	1	0	0	0	0	0	6	7	5	21.2	42	1.86	47.3	123	1246	16.8	26	10.66	8.43	3.46	10.3	31.3	90.5	29.8	32.9	13.5	39.1463	9.8	10.1	-	-	46	81.9	13.8
101	F	47	1	26	1	1	0	0	0	0	0	0	0	1	0	0	0	0	0	0	0	5	7	7	16.1	59	1.41	31.7	103	11032	19.7	70	119.34	17.51	4.35	12.9	38.8	89.3	29.6	33.1	14.2	68.4	-	9.8	7.4	2	74	95.4	0.4
102	F	78	0	-	1	0	0	0	0	0	0	0	0	0	0	1	0	0	0	1	0	2	2	3	13.6	77	1.19	44.5	438	2529	16.2	72	25.75	12.19	2.93	8.8	27.8	94.9	30.1	31.8	16.2	50.3	-	8.4	1.5	2	289	82.8	5.4
103	M	78	0	-	0	0	0	0	1	0	1	1	0	0	0	1	0	0	0	0	0	2	4	4	12.7	85	1.11	36.3	304	236	16.1	67	4.65	6.14	2.38	7.1	21.9	91.9	29.8	32.5	15.4	70.6	-	16	-	3	41	76.7	13.6
104	F	32	0	-	0	0	0	0	1	0	0	0	0	0	0	0	0	1	0	0	0	0	1	0	11	100	0.96	31.3	328	226	14.7	90	3.42	7.11	3.38	10.5	30.9	91.5	31	33.9	14.2	54.9	-	7.2	-	1	300	53.8	38.8
105	F	32	0	-	0	0	0	0	0	0	0	0	0	1	0	0	0	0	0	0	0	0	0	0	12	93	1.05	50.1	693	418	19	109	6.52	5.9	3.7	10.6	33.5	90.5	28.7	31.7	14.4	48	-	8.7	-	1	325	64.7	25.3
106	M	66	0	-	0	0	0	0	0	0	0	0	0	1	0	0	0	0	0	0	0	2	3	1	38.3	21	3.39	133.2	109	171	120	60	0	12.24	4.23	10.8	35.3	83.6	25.7	30.7	25.9	62.6	-	8.8	7.1	2	240	73.9	16.7
107	M	59	1	22	1	0	0	0	1	1	0	1	0	0	0	0	0	0	0	0	0	4	5	2	21.9	41	1.93	88.8	410	2119	30.4	60	15.31	16.94	2.86	8.8	27.8	97.2	31	31.9	16.2	65.3	-	10.7	2.4	2	165	84.9	8.8
108	M	48	1	38	1	0	0	1	0	0	0	0	0	1	0	0	0	0	0	0	0	5	5	5	22.2	40	1.96	90	339	2126	18.5	31	18.88	10.26	2.85	9.3	25.9	91	32.5	35.8	16.8	20	-	7.8	6.5	4	71	83	14.5
109	F	39	0	-	0	0	0	0	0	0	0	0	0	0	0	0	0	0	0	1	0	2	1	1	14.9	67	1.3	60.1	228	656	17.8	51	7	12.46	2.89	9	28	96.9	31.1	32.1	16.5	57.0684	13.1	11.3	-	-	123	75.3	14.9
110	M	87	0	-	0	0	0	0	0	1	1	1	0	0	0	0	0	0	0	0	0	4	3	2	19.3	48	1.7	38.6	427	599	15.9	93	7.89	8.68	3.09	10.8	31.1	100.9	35.1	34.8	14	51.4	-	7.1	5.7	0	158	86.2	8.1
111	M	63	1	17	0	1	0	0	0	0	0	0	0	1	0	0	0	0	0	0	0	7	8	7	18.7	49	1.64	75.7	107	51515	29.9	51	51.83	3.23	2.65	7.9	22.9	86.5	30	34.7	14.1	20.4	-	6.9	-	2	10	44.1	42
112	F	66	1	26	0	0	0	0	1	0	0	0	1	1	0	0	0	0	0	0	0	2	2	1	10.8	100	0.95	49.1	463	1718	17.3	61	14.98	7.3	2.72	8.4	26.2	96.4	30.9	32	17	53.2	-	9.3	0.8	2	197	45.7	23
113	M	79	1	36	1	1	0	0	0	1	1	1	1	0	0	0	0	0	0	0	0	5	7	6	17.3	55	1.52	82.3	137	1278	21.7	58	15.9	10.94	2.79	8.7	25.1	89.8	31.1	34.7	16.3	62	-	10.8	2.9	4	43	90.5	3.8
114	F	45	1	27	0	0	0	0	1	0	0	1	0	0	0	0	0	0	0	0	1	4	4	3	11.7	97	1.02	33.4	324	502	19.8	150	5.82	2.17	2.3	7	20.1	87.3	30.5	34.9	15.8	70.4	-	10.4	4.6	3	30	85.7	1.9
115	F	31	0	-	0	0	0	0	1	0	0	0	0	0	0	0	0	1	0	0	0	2	2	1	10.9	100	0.95	29.3	476	868	15.1	73	13.73	8.56	2.7	8.2	24.9	92.1	30.5	33.1	14	51.3	-	8	2.2	1	229	79	10.2
116	M	39	1	18	1	0	0	0	0	0	1	1	0	0	1	0	0	0	0	0	0	4	4	5	13.6	77	1.19	31.9	491	1997	16.3	114	15.9	0.11	2.73	8.2	23.3	85.3	30	35.2	14.1	32.086	8.5	9.1	-	-	43	90.9	9.1
117	F	65	1	38	1	1	0	0	0	0	1	1	0	0	1	0	0	0	0	0	0	5	6	8	80.8	9	7.33	124.6	386	5782	17.7	61	94.67	55.73	2.18	5.9	20.3	92.9	27	29.1	23.4	18.9	-	8.1	13.4	4	103	94	3
118	M	74	1	43	1	1	0	0	0	0	1	1	1	1	0	0	0	0	0	0	0	8	8	6	22.5	38	1.99	73.6	89	36766	15.4	48	19.91	18.12	2.61	7.8	22.7	86.7	29.7	34.3	15.5	74.8	-	12.1	9.8	3	48	92.7	3.1
119	F	36	0	-	0	0	0	0	0	0	0	0	0	0	0	0	0	1	0	0	0	2	0	0	10.8	100	0.95	30.2	498	629	15.1	81	6.29	12.87	2.66	7.7	23.5	88.6	28.9	32.7	13.7	59.1	-	8.8	5.9	1	193	81.9	9.1
120	M	31	1	9	0	0	0	0	0	0	0	0	1	1	0	0	0	0	1	0	0	0	0	0	11.5	99	1.01	31.7	463	252	14.9	91	3.93	17.75	4.74	14.6	42.2	89	30.7	34.5	13	55.5	-	8.7	-	1	254	84.2	8.7
121	M	75	1	36	1	0	0	1	0	0	0	0	0	0	0	0	0	0	0	0	0	7	8	7	30.8	27	2.72	68.6	311	12177	14.9	20	47.63	11.83	2.34	7.3	22.6	96.3	31.3	32.5	13.8	62.5	-	12.4	3.1	1	50	80	8.4
122	M	49	0	-	0	0	0	1	0	0	0	0	0	0	0	0	0	0	1	0	0	0	0	0	11.4	100	1	33.1	286	140	16.6	122	0	9.97	4.09	11.9	35	85.4	29.1	34	12.9	53.7	-	7.3	1.3	1	281	89.3	5.7
123	F	37	0	-	0	0	0	1	0	0	0	0	0	0	0	0	0	1	0	0	0	6	7	5	18	53	1.56	40.1	58	34649	14.5	83	24.06	10.84	2.89	8.1	23.6	81.7	28	34.3	17.7	-	-	-	-	-	59	90.7	2.8
124	F	79	0	-	1	1	0	0	0	0	1	1	0	0	1	0	0	0	0	0	0	6	7	8	35.4	23	3.11	54.7	196	1979	120	69	35.14	7.12	3.22	9.5	26.4	82	29.5	36	14.1	36.9739	9.4	-	-	-	18	81.9	6
125	M	82	0	-	0	0	0	0	0	0	0	0	0	0	0	1	0	0	0	0	0	4	3	3	12	95	1.03	31.5	490	689	17.7	87	8.44	2.72	2	6.6	19.7	98.5	33	33.5	20.2	42.9479	10.5	10.6	-	-	46	57.7	21.7
126	M	23	1	29	0	0	0	0	0	0	0	0	1	1	0	0	0	0	0	0	0	4	5	7	17	55	1.5	42.2	301	5789	17.6	56	58.27	16.25	3.22	9.7	28.8	89.4	30	33.6	13.9	62.6	-	8.6	3.1	2	110	92.1	3.9
127	F	64	0	-	0	0	0	0	0	0	0	0	0	0	0	0	0	0	0	0	0	0	1	2	13.9	74	1.22	56.5	183	31	120	91	0	3.74	4.02	13	38.3	95.4	32.5	34	12.8	59.9	-	8.2	-	2	106	40.7	47.5
128	M	79	0	-	0	0	0	1	0	0	0	0	0	0	0	0	0	0	0	0	0	5	5	4	19	49	1.67	35.4	470	6681	17	90	63.36	7.58	3.58	11.3	34.5	96.6	31.7	32.8	15	48	-	8.2	0.4	2	230	90.2	3.9
129	F	68	0	-	1	1	0	0	0	1	1	1	0	0	0	1	1	0	0	0	0	6	7	6	19.7	47	1.73	36.2	278	7240	16.7	38	76.52	6.77	3.13	9.4	29.3	93.6	30	32.1	17.1	48.922	11.6	10.8	-	-	91	72.7	8.6
130	F	55	1	22	0	0	0	0	0	0	0	0	0	1	0	1	0	0	0	0	0	4	3	3	17.8	52	1.57	45.6	498	1882	13.2	48	16.84	10.36	3.43	10.1	30.6	89.3	29.4	32.9	15.5	58	-	8.6	4.1	3	82	90.2	4.9
131	F	74	0	-	0	0	0	0	0	1	0	1	0	0	0	0	0	0	0	0	0	4	7	7	13.9	74	1.21	59.2	115	2624	17.8	58	36.82	4.73	3.17	9.4	28.1	88.6	29.7	33.5	14.7	80.4214	17.4	-	-	-	14	85	10.4
132	M	87	0	-	0	0	0	0	0	1	1	1	0	0	0	0	0	0	0	0	0	0	1	2	14.1	73	1.24	35.8	463	327	16.6	89	6.23	9.77	3.25	11.3	32.6	100.5	34.7	34.6	13.9	48	-	6.9	2.2	1	274	89.6	5.7
133	F	56	0	-	0	0	0	0	0	0	0	0	0	1	0	0	0	0	0	0	0	3	2	3	12.3	89	1.07	37.6	743	3211	15.3	86	31.3	5.85	2.12	7	20.8	98.1	33	33.7	15.5	45	-	6.9	0.8	2	575	85.3	5.1
134	F	40	0	-	0	0	0	0	0	0	1	1	0	0	0	0	0	0	0	0	0	0	0	1	12.2	90	1.07	26.1	677	90	16.3	101	4.32	14.9	3.22	9.4	30	93.1	29.2	31.3	15.6	54.5	-	8.8	2.1	2	143	91.8	4.8
135	F	27	0	-	0	0	0	0	0	0	0	0	0	0	0	0	0	0	0	1	0	2	1	1	12.9	83	1.13	36.3	260	1135	17.5	94	10.1	3.97	3.82	10.5	32.4	84.8	27.5	32.4	12.3	43.491	10.6	10.1	-	-	259	85	11
136	F	45	0	-	1	1	0	0	1	0	0	0	0	0	0	1	0	0	0	0	0	5	8	7	16.5	58	1.44	34.5	125	3056	17.4	55	62.89	10.26	3.28	10.4	30.2	92.1	31.7	34.4	22	39.1463	9.8	8.7	-	-	78	84.2	5
137	M	62	0	-	0	0	0	0	1	0	1	1	0	0	0	0	1	0	0	0	0	7	9	8	20.7	44	1.82	34.8	165	6246	17.3	40	67.49	1.62	1.92	7.5	22.3	116.3	39	33.5	16.1	59.6	-	9.6	-	3	32	75.9	11
138	F	56	1	20	1	1	0	0	0	1	1	1	0	0	0	1	1	0	0	0	0	4	7	6	17.4	55	1.51	57	139	2020	20	46	20.12	8.85	3.68	11.4	32.6	88.6	31	35	20.9	64.6717	14.5	11.1	-	-	64	81.2	4
139	F	35	0	-	0	0	0	0	0	0	0	0	0	0	0	0	0	1	0	0	0	3	0	1	10.6	100	0.93	33.6	242	12316	14.7	104	6.46	17.82	2.96	9.8	29.7	100.4	33.1	33	13.4	60.9	-	8.4	1.2	0	153	93.8	3.2
140	F	58	0	-	0	0	0	0	0	0	0	0	0	0	1	0	0	0	0	0	0	5	5	5	16.4	60	1.42	42.7	354	995	16	71	10.47	0.13	2.74	7.9	23.3	85	28.8	33.9	12.9	38.0601	9.6	10.6	-	-	47	7.7	84.6
141	F	56	1	32	1	1	0	0	0	0	1	1	0	1	0	0	0	0	0	0	0	6	8	8	51.5	14	4.63	145.1	199	2183	19.8	23	53.73	1.28	2.92	8.8	26.4	90.4	30.1	33.3	14	70	-	11	50.2	2	29	66	26
142	F	50	1	27	0	1	0	0	0	0	0	0	0	1	0	0	0	0	0	0	0	3	4	3	17.8	53	1.57	43.8	119	1843	17.8	48	14.71	6.1	2.88	8.7	25.5	88.5	30.2	34.1	14.1	60.9	-	8.9	-	2	106	84.1	8.3
143	F	71	1	39	0	1	0	0	0	0	1	1	0	0	0	1	0	0	0	0	0	4	2	3	18.7	49	1.64	37.6	359	2009	17.7	46	9.67	3.44	3.56	12.7	35	98.3	35.7	36.3	15.5	47.2927	11.3	10.4	-	-	108	84.9	6.4
144	F	64	1	43	1	1	0	0	0	0	0	1	0	0	0	0	0	0	0	0	0	5	6	7	30.4	26	2.7	123.9	321	1828	16.2	47	26.59	13.04	2.37	6.7	21.1	89	28.4	31.9	16.3	69.1	-	10.1	6.3	3	53	94	5
145	M	23	1	29	1	0	0	0	0	0	1	1	0	0	0	0	0	0	0	0	0	4	3	5	17.3	55	1.52	39	578	4494	14.4	57	36.67	41.93	3.67	11.3	33.8	92.1	30.8	33.4	11.9	38.6032	9.7	9.3	-	-	324	96.7	1.5
146	F	78	0	-	0	0	0	0	0	1	0	0	0	0	0	0	0	0	0	0	0	2	3	2	11	100	0.96	30.1	335	1555	17.2	80	15.64	5.42	2.77	8.3	25.5	91.8	29.8	32.5	16.4	61.8	-	9.4	-	3	119	48.1	37.1
147	F	53	0	-	0	0	0	0	0	1	1	1	0	1	0	0	0	0	0	0	0	0	1	2	14	74	1.23	44.2	602	372	23.1	64	5.07	5.87	4.22	12	38.7	91.8	28.5	31	19.4	67.2	-	8.7	-	3	376	78	15.3
148	M	59	0	-	0	0	0	0	0	0	0	0	0	0	0	0	0	0	0	0	0	0	0	0	11.2	100	0.98	27.8	286	468	16.2	90	6.94	9.47	4.5	14.3	38.9	86.6	31.8	36.7	13.4	61	-	9.5	0.5	2	145	76.2	11.7
149	M	47	1	22	0	0	1	1	0	0	0	0	0	0	0	0	0	0	0	0	0	3	4	4	19.4	47	1.71	82.7	427	493	120	63	7.47	7.09	3.71	11.2	33.4	90	30.3	33.6	13.1	63.6	-	9	1	2	73	77.2	13.1
150	F	43	1	15	0	1	0	0	0	1	1	1	0	0	0	0	0	0	0	0	0	6	8	8	19.3	48	1.7	44	339	37631	18.2	48	240	54.28	4.16	12.5	37	88.8	30	33.8	13.2	56.7	-	8.9	18.6	1	60	97.2	0
151	M	69	0	-	1	1	0	0	0	1	1	1	0	0	0	0	1	0	0	0	0	5	6	6	18.3	51	1.61	44.8	163	1143	17.1	42	10.22	1.18	2.13	8.3	24.9	116.9	38.9	33.3	20.4	69.4	-	9.4	-	4	25	67.5	15.2
152	M	69	1	40	1	1	0	0	0	1	1	1	0	0	0	1	0	0	0	0	0	6	8	8	15.9	60	1.4	47.3	372	6302	22.5	57	60.82	24.02	4.36	15.9	47.3	108.5	36.4	33.6	13.8	66.9	-	9.2	32.7	1	37	94.2	2.1
153	F	77	0	-	1	1	0	0	0	1	1	1	0	0	0	1	0	0	0	0	0	5	8	8	14.2	72	1.25	33.8	307	6260	16.8	36	66.94	18.89	2.84	9.9	29.1	102.5	35	34.2	18.7	85.4	-	10.2	10.6	3	49	94	2.9
154	M	72	0	-	0	0	0	0	0	0	0	0	0	0	0	0	0	0	0	0	0	2	3	3	10	100	0.87	23.2	410	583	14.5	101	54.29	8.52	4.68	14.8	43.9	93.8	31.7	33.8	12.8	42.7	-	8	0.4	0	225	65.2	21.4
155	M	62	1	37	1	0	0	0	0	1	1	1	0	0	0	0	0	0	0	0	0	5	7	6	27.5	31	2.43	125.2	244	1752	120	79	21.65	10.02	3.31	11.6	33.7	101.8	35	34.4	12.9	68.3	-	8.8	52.4	1	78	88.4	7.9
156	M	54	1	19	0	0	0	0	0	0	0	0	0	1	0	0	0	0	0	0	0	0	0	0	10.5	100	0.92	25.6	410	295	15.7	150	4.21	25.05	4.41	14.8	43.3	98.1	33.6	34.2	13.9	50.4	-	6.4	4.7	1	513	86.4	7.9
157	M	81	0	-	0	0	0	0	0	0	0	1	0	0	0	0	0	0	0	0	0	3	4	4	14.3	70	1.25	31.2	621	9503	16.6	71	90.42	11.63	3.92	11.9	35	89.3	30.3	33.9	13.3	68.3	-	10.5	19.1	2	123	91	6.2
158	F	43	1	23	0	0	0	0	0	0	0	0	0	1	0	0	0	0	0	0	0	2	4	4	15.8	62	1.39	39.7	134	150	16.1	46	0	4.84	2.35	7.2	21	89.6	30.5	34	13.6	65.3	-	9.2	2.2	2	53	80.8	8.8
159	M	56	0	-	0	0	1	0	0	0	0	0	0	1	0	0	0	0	0	0	0	2	1	1	11.6	98	1.02	30.1	331	504	18.4	79	5.18	4.46	3.08	9.3	29.4	95.4	30.1	31.5	15.8	57.3	-	11.1	-	3	108	53.5	31
160	F	79	0	-	1	1	0	0	0	0	1	1	0	0	1	0	0	0	0	0	0	5	5	6	44.1	18	3.94	200	242	969	37.2	51	10.41	5.27	4.3	12.2	33.9	78.8	28.4	36	13.8	90.1971	19.2	-	-	0	77	85.4	7.6
161	M	77	0	-	0	0	0	0	1	0	0	0	0	0	0	0	0	0	0	0	0	2	1	0	10.7	100	0.94	29	470	639	15.7	104	7.18	5.55	3.71	11.9	35.1	94.6	32	33.8	14.2	49.8	-	7	-	1	260	58.3	30.6
162	F	56	1	18	0	0	0	0	0	0	0	0	0	1	0	0	0	0	0	0	0	4	3	2	24.2	35	2.14	55.7	726	1027	16.3	53	10.85	8.03	2.88	9	27.5	95.3	31.2	32.7	15.6	44.2	-	8	3	2	395	81.1	3.3
163	M	80	0	-	0	0	0	0	1	0	0	0	0	0	0	0	0	0	0	0	0	2	3	1	13.2	80	1.16	60.2	189	1972	19.8	48	14.45	10.65	4.52	12.4	38.8	86	27.4	31.9	26.2	78.3	-	11.1	5.3	5	120	63.8	11.4
164	M	69	0	-	0	0	0	0	0	0	0	0	0	0	0	0	0	0	0	0	0	3	2	3	11.7	96	1.02	29.9	385	3117	15.3	113	31.38	5.91	3.64	10.9	33.8	92.8	30	32.4	15.2	44.4	-	7.5	-	2	177	71	18.8
165	M	63	1	9	0	0	0	0	0	0	0	0	0	1	0	1	0	0	0	0	0	2	0	0	10.2	100	0.89	25.7	432	585	15	112	4.84	14.84	4.64	14.1	44.1	95.1	30.4	32	13.3	40	-	7.6	0.4	0	201	90.7	3.1
166	F	65	0	-	0	0	0	0	0	0	0	0	0	1	0	0	0	0	0	0	1	3	3	2	12.9	83	1.13	26.7	155	1728	52.9	83	24.78	8.64	3.43	10.7	30.7	89.5	31.2	34.8	17.1	63.1	-	9.4	2.3	4	89	90.3	4.4
167	M	62	1	29	1	1	0	0	0	0	1	1	0	0	0	1	1	0	0	0	0	5	5	8	21.3	42	1.85	53.2	118	3143	18.5	25	29.67	20.03	2.98	8.6	25.2	84.6	28.9	34.1	17.5	54.3529	12.6	11.3	-	-	139	78.7	8.7
168	M	74	0	-	0	0	0	0	0	0	0	0	0	1	0	0	0	0	0	0	0	2	1	2	12.9	83	1.13	34.1	655	1678	15.5	84	16.77	12.6	2.22	7	21.5	96.8	31.4	32.5	12.5	36.3	-	7.4	1.7	0	498	74.3	13.3
169	M	33	1	33	1	1	0	0	0	1	1	1	0	0	1	0	0	0	0	0	0	5	7	7	13.2	80	1.16	35.4	339	4707	17.6	78	41.37	1.33	2.61	9	24.4	93.5	34.5	36.9	16.3	52.4	-	8.2	33.7	4	44	94.1	0.4
170	M	49	0	-	0	0	0	0	0	0	0	0	0	0	0	0	0	0	0	0	0	2	0	0	11.1	100	0.97	29.3	381	532	16.7	104	5.88	11.96	4.02	11.8	35.6	88.5	29.2	33	14.9	44.8	-	7.9	1.7	3	397	77.2	15.6
171	M	64	0	-	1	0	0	0	1	0	0	0	0	0	1	0	0	0	0	0	0	5	5	4	16.3	60	1.41	59.4	317	980	15.1	57	8.99	12.17	2.56	7.7	23.6	92.2	30.1	32.6	15.5	-	-	-	-	-	18	1	11
172	M	74	1	28	0	0	0	0	1	0	1	0	1	1	0	0	0	0	0	0	0	2	1	1	13.3	79	1.17	30.4	602	687	15.8	84	7.41	8.32	3.44	11.5	35	101.6	33.5	32.9	15.2	57.8	-	8.7	-	2	249	66.9	18.6
173	M	23	1	29	0	0	0	0	1	0	0	0	1	1	0	0	0	0	0	0	0	3	4	6	12	93	1.05	25.2	376	4984	13.4	84	41.6	14.6	2.17	6.7	19.7	90.9	31	34.1	16.5	51.4	-	8.7	4.4	2	204	89.6	6
174	F	25	0	-	0	1	0	0	0	0	0	0	0	0	0	0	0	1	0	0	0	3	3	4	10.9	100	0.95	29.1	228	4668	18	76	39.13	9.7	3.4	10.7	30.2	89	31.4	35.3	14.9	63.1	-	8.5	1.5	4	113	75.4	18.4
175	M	63	1	20	0	0	0	0	0	0	0	1	0	0	0	0	0	0	0	0	0	5	4	4	25.8	32	2.29	43.2	470	675	16.6	64	7.06	6.77	3.3	10.4	30.6	92.6	31.6	34.1	15.2	58.3	-	7.7	5.4	3	56	88.5	9.8
176	F	36	0	-	0	0	0	0	0	0	0	0	0	0	0	0	0	1	0	0	0	2	3	3	10.4	100	0.91	30.1	372	946	14.7	82	52.86	7.35	3.04	9.7	28.4	93.6	32	34.2	12.8	64.7	-	8	-	0	170	69.4	21.7
177	M	64	0	-	0	0	0	0	0	0	0	0	0	0	0	1	0	0	0	0	0	3	3	4	13.7	76	1.2	29.7	842	5171	15.7	71	52.86	19.78	3.28	9.8	30	91.5	29.9	32.7	18.5	61.9562	14	11.9	-	-	194	75.5	12.8
178	F	55	0	-	1	1	0	0	0	1	1	1	0	0	0	1	0	0	0	0	0	6	7	6	23.6	36	2.08	41.9	381	1753	19.7	34	13.02	5.68	3.17	9.6	28.9	91.2	30.3	33.2	15.3	-	-	-	-	0	9	87.2	3.9
179	F	55	0	-	1	1	0	0	0	1	1	1	0	0	0	1	0	0	0	0	0	6	7	6	23.6	36	2.08	41.9	381	1753	19.7	34	13.02	5.68	3.17	9.6	28.9	91.2	30.3	33.2	15.3	-	-	-	-	0	9	87.2	3.9
180	F	47	0	-	1	1	0	0	0	0	0	0	0	0	0	1	0	0	0	0	0	6	7	7	16	61	1.4	29.5	210	3410	20.6	58	41.53	8.52	2.52	8	24.8	98.4	31.7	32.3	21.9	-	-	-	-	0	18	89	5
181	M	26	0	-	0	0	0	0	0	0	0	0	0	0	1	0	0	0	0	0	0	5	4	4	15.5	63	1.36	109	405	738	120	98	8.44	0.05	2.49	7.6	21.6	86.7	30.3	35	16.2	47.4	-	8.2	4.3	3	18	38.2	49.1
182	M	63	1	44	1	1	0	0	0	1	1	1	0	0	0	1	1	0	0	0	0	6	7	6	24.4	36	2.15	62.5	341	2713	13	37	13.15	0.75	2.19	6.7	19.2	87.5	30.6	35	14.5	70.6	-	10.6	47.2	4	39	87	9
183	M	73	0	-	0	0	0	0	0	0	0	0	0	1	0	0	0	0	0	0	0	2	0	0	12.7	85	1.11	43.9	567	675	15	86	8.02	15.36	3.47	11.2	33.5	96.6	32.2	33.3	14.5	51.7	-	8.3	1.2	2	123	89.2	5.2
184	M	57	0	-	0	0	0	0	0	0	0	0	0	0	0	0	0	0	0	0	0	0	0	0	11.4	100	1	32.7	390	254	15.9	93	2.76	6.67	3.5	10.6	32.8	93.7	30.3	32.3	17.2	65.7579	14.7	12	-	0	128	71.2	18.4
185	M	87	0	-	0	0	0	0	0	1	1	1	0	0	0	0	0	0	0	0	0	1	2	3	13.8	76	1.21	56.2	260	437	120	106	4.27	4.77	3.4	11.4	34	99.9	33.6	33.6	14.8	61.3	-	8.6	1.4	3	96	74.9	13.1
186	M	55	1	36	1	0	0	0	0	1	1	1	0	0	1	0	0	0	0	0	0	4	4	4	13.1	81	1.14	44.9	432	718	32.5	73	9.11	0.03	2.01	6.3	17.8	88.6	31.3	35.4	14.4	50.5512	11.9	11.2	-	0	12	-	-
187	M	53	0	-	0	0	0	0	0	0	1	1	0	0	0	1	1	0	0	0	0	2	2	2	11.9	94	1.04	34.5	317	2005	19.1	65	23.21	1.88	3.17	8.8	26.1	82.4	27.8	33.7	17.1	60.8	-	8.3	29.4	4	167	79	12.5
188	M	40	0	-	0	1	0	0	0	1	1	1	0	0	1	0	0	0	0	0	0	5	5	6	18.6	50	1.64	32.9	831	919	14	58	11.1	36.5	2.74	8.2	26.7	97.5	30.1	30.8	19.2	17.3	-	8.2	28.1	3	67	94	3
189	M	79	0	-	0	0	0	1	0	0	0	0	0	0	0	0	0	0	0	0	0	5	5	4	20.9	44	1.82	37	442	4893	16.2	94	43.08	8.03	2.64	8.7	25.2	95.2	32.8	34.4	21	44.8	-	8.1	-	3	325	78.1	9.7
190	F	40	1	36	0	0	0	0	1	0	1	1	1	1	0	0	0	0	0	0	0	3	2	2	16.4	60	1.43	28	455	766	20.2	76	7.59	7.51	2.75	8.3	28.8	104.6	30.1	28.8	16.5	57.7	-	10.1	1.3	3	237	82.2	6.7
191	M	62	0	-	1	0	0	0	0	0	1	1	0	0	0	1	0	0	0	0	0	3	1	2	13.4	80	1.15	42.5	429	698	14.8	49	7.41	6.22	2.9	8.2	24.9	85.9	28.3	32.9	15	56.5253	13	-	-	0	87	89.9	4
192	M	78	1	48	1	0	0	0	1	0	0	0	0	1	0	0	0	0	0	0	0	3	3	2	15.9	63	1.39	30.7	349	1711	16	66	14.71	16.02	3.39	10.9	32.5	95.9	32.2	33.6	16.4	53.6	-	8.4	2.7	2	284	85.6	4.7
193	M	34	0	-	0	0	0	0	0	0	0	0	0	0	0	0	0	0	0	0	0	2	2	2	11.7	97	1.02	32.4	455	1172	16.8	109	11.93	4.14	5.09	15.1	44.9	88.3	29.6	33.5	12.6	75.5	-	9.6	0.8	2	108	57	30
194	M	66	1	32	0	0	0	0	0	0	0	0	0	1	0	1	0	0	0	0	0	4	5	5	16.6	59	1.45	32.3	496	4647	14.7	41	45.43	18.73	3.65	11.2	32.6	89.4	30.8	34.5	13.9	53	-	7.9	3.9	2	104	93.4	1.8
195	F	70	0	-	1	1	0	0	0	1	0	0	0	0	0	1	1	0	0	0	0	6	9	7	16.3	61	1.42	28.3	117	39908	18.8	56	240	20.92	2.88	8.8	27.3	95	30.7	32.3	19.7	63.3	-	11.1	6.2	3	38	72.9	10.1
196	F	64	0	-	0	0	1	1	0	0	0	1	0	0	0	0	0	0	0	0	0	4	4	4	12.3	89	1.08	33.4	635	3677	14.2	79	20.33	26.39	3.4	10.8	31.4	92.4	31.9	34.5	13.7	63.2	-	10.5	11.6	2	76	91.6	3.9
197	M	57	0	-	0	0	0	0	0	0	0	0	0	0	0	0	0	0	0	0	0	0	0	0	11	100	0.96	33.4	435	239	16	89	3.54	7.52	3.76	11.4	35.4	94.1	30.3	32.2	16.7	66.8441	14.9	11.4	-	0	154	76.4	13
198	M	33	1	33	1	1	0	0	0	1	1	1	0	0	1	0	0	0	0	0	0	5	5	5	16.3	60	1.41	70	1033	843	18	100	9.91	0.01	2.91	9.1	27.5	94.5	31.3	33.1	17.2	41.8617	10.3	10.2	-	0	22	-	-
199	M	64	0	-	0	0	1	0	0	0	0	0	0	1	0	1	0	0	0	0	0	2	0	0	10.8	100	0.95	29.9	469	544	14.7	91	4.44	5.66	3.13	9.6	29.7	95	30.8	32.5	16.6	53.4	-	7.1	3.2	2	170	87.5	5.8
200	F	73	0	-	0	1	0	0	0	1	1	1	0	0	0	1	1	0	0	0	0	5	6	5	29.7	29	2.58	42.4	203	6318	18.3	30	59.54	16.68	3.31	10.8	31.2	94.3	32.6	34.6	15.1	44.0341	10.7	10.1	-	0	198	95	2.8
201	M	81	1	36	0	1	0	0	0	0	0	0	0	1	0	1	0	0	0	0	0	6	7	5	25.8	35	2.25	68.6	82	1930	18.5	32	12.57	7.69	2.39	7.2	21.8	91.3	30.1	32.9	14.8	65.4	-	8.5	5.7	3	58	87.7	2.8
202	F	73	1	39	1	1	0	0	0	1	1	1	0	0	0	1	0	0	0	0	0	5	7	6	17.7	55	1.55	54.7	116	2209	23.3	57	17.65	12.19	4.33	13.5	40.4	93.1	31.2	33.5	14.3	59	-	10.1	4.1	1	40	89.2	5.3
203	M	53	0	-	0	0	0	0	0	0	0	0	0	0	0	0	0	0	0	1	1	4	4	4	10.6	100	0.93	27.2	236	865	15.3	100	10.04	14.03	2.43	7.4	21.7	89.3	30.3	34	17.5	76.7	-	8.5	4.2	3	46	94.2	2.4
204	F	72	0	-	0	0	1	0	0	0	0	0	0	0	1	0	0	0	0	0	0	4	5	4	26.8	33	2.32	43.7	462	385	16.7	92	5.7	0.67	2.02	7.1	20.9	103.3	35.1	33.9	19	69.8	-	10.5	7.2	3	33	50.7	37.3
205	F	65	1	36	0	0	0	0	1	0	1	1	0	1	0	0	0	0	0	0	0	3	4	5	11.6	98	1.01	50.3	328	1653	24.7	57	14.84	5.37	2.72	8.4	26.3	97	30.8	31.7	18.2	51.5	-	9.3	3.6	3	60	76.8	5.8
206	M	73	0	-	1	1	0	1	1	1	1	1	0	0	0	1	1	0	0	0	0	6	9	8	16	62	1.4	31.8	313	11143	15.6	53	192.3	6.15	2.48	7.6	24	96.9	30.9	31.8	18	74.9	-	11.6	2.2	3	20	84.1	8.1
207	F	85	0	-	0	0	0	0	0	1	1	1	0	1	0	0	0	0	0	0	0	2	2	3	11.6	99	1.01	54.4	455	1350	23.3	104	14.38	5.44	3.22	10.4	31.3	97.2	32.3	33.2	14.5	48.3789	11.5	10.5	-	0	217	63.7	26.5
208	M	82	1	40	0	0	0	0	1	1	1	1	0	0	0	0	1	0	0	0	0	4	6	4	18.2	53	1.59	67.1	462	2113	14.3	56	22.57	7.73	2.79	8.5	24.5	87.6	30.5	34.8	16.5	64.1	-	9.8	5.2	4	97	92.7	3.1
209	F	62	1	22	1	0	0	0	0	1	1	1	0	0	0	0	0	0	0	0	0	3	4	5	12.5	89	1.08	90.5	341	3667	16.4	74	29.37	26.79	2.99	9.1	27	90.3	30.4	33.7	14.6	58.6977	13.4	12.3	-	0	105	97	3
210	F	41	0	-	0	0	0	0	1	0	0	0	0	0	0	1	0	0	0	0	0	5	6	5	16.3	61	1.42	31.1	462	1183	15.1	72	18.95	1.07	3.21	10.1	28.3	88.4	31.6	35.8	13.9	71.8	-	8.3	7.7	3	36	75.2	13
211	M	65	0	-	0	0	0	0	0	0	0	0	0	0	0	1	0	0	0	0	0	2	1	1	11.6	99	1.01	24.6	368	1167	15.3	97	15.97	7.57	3.35	7.6	24.5	73.1	22.7	31	16.7	37.517	9.5	9.5	-	0	429	69.4	22.3
212	M	25	0	-	0	0	0	0	0	0	0	0	0	0	0	0	1	0	0	0	0	2	3	2	19.4	49	1.69	39.4	211	498	16	56	4.84	13.27	3.39	10.8	30.6	90.3	31.7	35.1	15	70.6	-	10.5	-	2	117	8	85
213	M	70	0	-	0	0	0	0	0	0	0	0	0	0	1	0	0	0	0	0	0	4	3	4	13.9	75	1.21	36.3	558	867	15.7	70	9.48	0.18	3.28	9.3	26.9	82	28.4	34.6	13.2	42.4048	10.4	11.2	-	0	17	28	64
214	F	63	0	-	1	1	0	0	0	0	1	0	0	0	0	1	0	0	0	0	0	6	7	6	22	40	1.91	48.8	368	2804	15.9	47	23.49	0.68	3.29	10.7	31.2	94.8	32.5	34.3	16.2	105.404	22	13.9	-	0	16	68	19
215	F	48	0	-	0	0	0	0	0	0	0	0	0	1	0	1	0	0	0	0	0	2	1	1	13.3	81	1.15	33.9	492	1996	15.6	62	17.31	2.25	3.75	11.1	33.4	89.1	29.6	33.2	16.8	38.6032	9.7	9.6	-	0	225	78.7	12.9
216	F	77	0	-	1	0	0	0	0	0	0	0	0	0	0	1	0	0	0	0	0	3	3	2	28.4	31	2.46	45.2	320	146	16.5	82	0	17.47	3.25	9.8	29.1	89.4	30.2	33.7	14.2	57	-	8.6	3.3	2	91	89.9	6.5
217	M	74	1	25	1	0	0	0	0	1	1	1	0	0	0	1	0	0	0	0	0	4	4	5	16.4	60	1.43	108.9	383	623	16.3	64	4.44	10.12	2.01	7.5	22.1	110.1	37.5	34	16.6	68.9	-	12.8	1.7	3	77	93.1	2.3
218	M	78	1	44	1	1	0	0	0	1	0	0	0	0	0	1	0	0	0	0	0	6	9	7	21.6	42	1.88	55.9	123	17213	20.3	50	158.45	8.7	3.03	9.8	26.9	88.7	32.3	36.4	17.8	88.9	-	11.7	8.6	4	56	76	12
219	F	77	1	36	1	1	0	0	1	0	0	1	1	0	0	0	0	0	0	0	0	5	5	4	18.9	50	1.65	36.7	383	7719	17.6	78	75.12	11.72	2.87	9	26.2	91.1	31.3	34.4	13.8	71.2	-	8.6	12.1	1	143	91.9	2.5
220	F	23	0	-	0	0	1	1	0	0	0	0	0	0	0	0	0	0	0	0	0	2	2	2	21.5	43	1.87	35.8	299	284	15.5	50	3.93	3.47	4.17	9.9	31.2	74.7	23.8	31.9	18.3	37.6	-	6.5	-	2	256	39.3	48.6
221	M	62	1	0	0	1	0	0	0	1	0	0	1	0	0	0	0	0	0	0	0	5	5	3	23	39	2	51.9	546	1932	18.2	104	19.22	6.15	2.69	8.3	24.5	91	31	34	16.2	54.9	-	9.7	2.4	4	88	69.2	18.7
222	M	64	1	0	0	0	0	0	0	0	0	0	0	1	0	0	0	0	0	0	0	0	0	1	14.1	74	1.24	29.5	590	488	13.8	77	6.29	4.86	2.76	8.5	25.4	92	30.9	33.6	13	41.8	-	8.2	0.2	1	153	78.6	13.5
223	M	55	1	20	0	0	0	0	1	0	0	0	1	0	0	0	0	0	0	0	0	3	3	2	17.1	57	1.49	38.6	717	1340	14.6	65	10.85	13.79	4.03	13.2	38.5	95.4	32.7	34.3	13.3	73.1	-	8.5	7.2	0	264	89.7	3.8
224	F	61	1	0	0	0	0	0	0	0	0	0	0	0	0	1	0	0	0	0	0	3	2	2	17.1	57	1.5	33.9	836	2283	18.1	82	18.26	8.44	2.59	8	25.4	98.1	30.7	31.3	15	56	-	7.9	-	2	381	95.1	2.8
225	M	85	1	32	1	0	0	0	0	1	1	1	0	0	0	0	0	0	0	0	0	4	6	7	11	100	0.96	35.8	251	13599	17.6	70	93.32	0.79	4.3	15	43.7	101.6	34.8	34.2	14.2	55	-	7.5	44.3	1	77	75.4	16.4
226	M	53	1	13	0	0	0	0	0	0	0	0	0	1	0	0	0	0	0	0	0	2	1	1	12.8	84	1.12	29.3	388	1058	16.5	85	10.1	8.96	2.89	8.6	26.4	91.2	29.6	32.4	15.6	63.6	-	9.5	-	2	271	54.7	32.2
227	F	67	1	21	0	0	0	0	0	0	0	0	0	1	0	0	0	0	0	0	1	2	3	4	16.6	59	1.45	110	139	456	22.9	40	4.44	10.37	3.81	10.8	33.2	87.1	28.5	32.7	17.8	69.4	-	9.3	5.6	4	99	86.6	5.3
228	M	83	0	-	0	0	0	0	1	0	0	0	1	0	0	0	0	0	0	0	0	4	7	7	13.9	75	1.22	44.4	147	2939	19.9	63	31.08	4.31	3.51	11	34.4	98	31.3	31.9	18	59.7	-	10.3	1.3	3	43	61	19.8
229	M	62	0	-	0	0	0	0	0	0	1	0	1	0	0	0	0	0	0	0	0	2	0	1	11.2	100	0.98	23	429	1150	16.6	122	9.42	7.05	4.55	14.4	41.8	91.9	31.6	34.3	12.9	59.4	-	8.4	-	0	206	59.5	30.8
230	M	16	1	0	0	1	0	0	0	1	1	1	0	0	0	0	0	0	0	0	0	5	6	6	28.4	31	2.46	35.2	317	13796	16.2	46	229.09	14.8	4.73	12.7	39.4	83.3	26.9	32.4	14.3	74.1	-	7.2	2.3	1	156	77.4	11.7
231	F	39	0	-	0	0	0	0	0	0	0	0	0	0	1	0	0	0	0	0	0	0	0	0	12.4	89	1.08	39.7	188	135	19.2	133	0	2.64	2.59	8.2	24.2	93.2	31.6	33.9	18.7	48.5	-	7.9	-	4	248	65.6	25.4
232	F	59	0	-	1	0	0	0	0	0	1	1	0	0	0	1	0	0	0	0	0	4	4	6	15.4	65	1.33	29.2	540	1113	14.6	84	13.02	5.33	2.42	7.1	20	82.6	29.3	35.5	15.2	36.9739	9.4	8.6	-	0	76	75	11.8
233	F	56	0	-	0	0	0	0	0	0	0	0	0	1	0	0	0	0	0	0	0	2	1	1	18.5	51	1.61	43.8	657	303	17.1	119	2.7	5.48	3.71	11.3	36.5	98.4	30.5	31	15.8	45.7	-	8.5	-	2	334	67	13.6
234	M	72	1	15	1	0	0	0	0	0	0	0	0	0	0	1	0	0	0	0	0	4	6	7	14.9	68	1.3	34.5	195	6959	16.9	67	62.09	2.69	2.65	8.3	23.6	88.9	31.2	35.1	15.7	67.7	-	8.2	5.3	4	51	66.7	18.6
235	M	70	1	42	1	1	0	0	0	0	1	1	1	0	0	1	0	0	0	0	0	6	5	6	18.6	50	1.61	37.8	171	978	22.4	25	10.1	1.15	2.18	6.6	20.9	95.9	30.3	31.6	14.7	47.8358	11.4	12.9	-	0	30	27.9	67.8
236	F	77	1	36	1	0	0	0	1	0	1	1	0	0	0	0	0	0	0	0	0	4	6	7	12.4	88	1.09	32.5	665	4760	16.1	63	42.15	22.99	2.95	9.1	27	91.7	31	33.8	16.6	63.3	-	9.5	3.2	3	59	86.2	3.8
237	M	82	0	-	1	0	0	0	0	0	1	0	0	0	0	1	0	0	0	0	0	2	2	2	39.1	20	3.48	31.6	657	485	14.4	54	7.23	0.21	2.19	7.7	21.3	97.3	35.2	36.2	13.5	34.8015	9	9.1	-	0	238	14.3	52.4
238	F	27	0	-	0	0	0	0	0	0	1	0	0	0	0	0	0	0	0	1	0	2	1	2	13	83	1.14	29.1	618	1333	15.4	72	12.57	26.2	3.62	9.9	29.9	82.7	27.3	33	13.2	53.5	-	8.5	3.3	1	338	94.4	3.1
239	F	40	0	-	0	0	0	0	1	0	0	0	0	0	1	0	0	0	0	0	0	3	3	3	12.4	89	1.08	33.3	259	554	20.4	118	5.24	1.56	3.12	10.8	29.4	94.1	34.5	36.7	19.4	60.2	-	8	-	0	73	32	57
240	M	68	0	-	1	1	0	0	1	0	0	0	1	0	0	1	1	0	0	0	0	5	8	7	18.1	53	1.58	30	112	40287	19	81	240	11.69	2.14	6.4	20.4	95.3	29.9	31.4	14.4	66.8441	14.9	11.9	-	0	76	91.3	3.5
241	F	57	0	-	0	1	0	0	0	0	1	0	1	0	0	0	0	0	0	0	0	5	7	8	13.8	76	1.21	34.4	80	7039	62.6	76	72.22	8.61	2.58	7.6	22.6	87.6	29.5	33.7	14.5	80.8	-	15.8	-	2	52	56.7	37.2
242	M	23	1	30	0	1	0	0	0	1	1	1	0	0	0	0	0	0	0	0	0	7	9	8	20.9	43	1.82	42.2	577	5605	15.8	33	47.48	0.23	4	12.1	34.8	87	30.3	34.8	13.4	70.1026	15.5	11.2	-	0	30	7	79
243	M	76	1	23	1	1	0	0	0	1	1	1	0	0	0	0	1	0	0	0	0	7	10	8	31.5	28	2.74	47.6	88	6253	19.3	28	62.89	14.36	4.02	10.9	34.5	85.7	27.2	31.7	19.4	57.5	-	12.1	0.1	3	65	83.6	7.9
244	M	79	0	-	0	0	0	1	0	0	0	0	0	0	0	0	0	0	0	0	0	2	2	2	15.3	66	1.33	31.9	336	1114	17.3	94	10.91	8.77	2.81	9.6	27.5	97.9	34	34.7	16.3	59	-	7.2	-	2	229	67.6	22.2
245	M	59	0	-	0	0	0	0	0	0	0	1	0	0	0	0	0	0	0	0	0	0	0	0	13.6	78	1.19	40.7	170	164	14.3	37	2.54	15.86	2.84	7.5	24	84.5	26.6	31.5	15.1	41.8	-	8.2	0.6	3	769	79	12.1
246	F	45	1	10	0	0	0	0	0	0	0	0	0	1	0	0	0	0	0	0	0	3	3	3	12.9	84	1.13	25.2	114	733	17.1	85	6.88	17.7	2.7	8.7	24.5	90.8	32.2	35.5	14.2	54	-	7.6	2.9	2	56	94.8	1.1
247	M	62	0	-	0	0	0	0	0	1	0	0	1	0	0	0	0	0	0	0	0	2	4	2	19.7	48	1.71	39.9	394	171	17.2	83	2.87	5.65	2.57	8.1	23.8	92.7	31.6	34.1	17.4	45.8	-	9.5	-	5	114	59.4	25.8
248	F	79	1	35	1	0	0	0	0	1	0	1	0	0	0	0	0	0	0	0	0	3	2	1	16.1	62	1.41	49.8	657	872	18	57	9.36	37.74	3.35	10.1	31.4	93.6	30.1	32.2	13.8	54.1	-	8.7	6.3	1	487	89.9	5.4
249	M	67	1	20	1	0	0	0	0	0	0	1	0	0	0	1	0	0	0	0	0	4	3	4	18.1	53	1.58	29.9	788	3368	16.3	87	28.56	6.18	2.53	8.1	25.3	100.1	32.1	32.1	18.2	56.1	-	8.2	0.2	2	290	87.2	9.3
250	F	44	1	30	0	0	0	0	0	0	0	0	0	1	0	0	0	0	0	0	1	0	0	4	14.2	73	1.24	37.8	219	449	14.9	49	5.24	22.9	3.14	9.2	28.2	89.8	29.5	32.8	15.7	56	-	8.3	3.7	3	145	89.8	3.5
251	F	65	0	-	1	1	0	0	1	0	0	0	0	1	0	0	0	0	0	0	1	4	6	7	15.7	64	1.37	34.7	159	2333	23	48	25.43	12.99	3.48	10.3	31	88.9	29.6	33.3	16.8	17	-	8.6	74.6	5	60	90.1	2.1
252	M	72	0	-	0	0	0	0	0	0	0	0	0	1	0	1	0	0	0	0	0	2	2	2	13.3	80	1.17	27.2	477	1159	15.6	66	12.76	9.54	2.88	9.2	27.5	95.3	32	33.6	14.9	57	-	9.9	0.4	3	101	86.3	5.6
253	F	22	1	16	0	0	1	1	0	0	0	0	0	0	0	0	0	0	0	1	0	2	2	1	24	37	2.08	38.5	336	158	14.4	31	3.37	8.49	3.98	10.6	33.6	84.5	26.7	31.6	19.9	52.2	-	8.6	-	3	142	74.4	17.1
254	M	16	0	-	0	1	0	1	0	1	1	1	0	0	0	0	0	0	0	0	0	5	6	5	46.8	17	4.04	62.3	359	19453	18.3	50	192.3	31.11	4.08	11.1	35.6	87.1	27.3	31.3	15.4	65.6	-	7.3	4	2	149	91.6	5.1
255	F	62	0	-	0	0	0	0	1	0	1	1	0	0	1	0	0	0	0	0	0	4	6	5	19.4	51	1.68	44.7	858	327	15.7	92	4.38	30.23	2.53	7.6	22.6	89.3	30	33.6	14.1	55.4391	12.8	11.5	-	0	22	0	26
256	F	64	1	38	0	1	0	0	0	1	1	1	0	0	0	0	0	0	0	0	0	6	8	8	27.4	32	2.38	46	373	2718	17	41	25.36	8.85	3.1	10	30.4	97.8	32.3	33	14.4	70	-	10.7	2.9	2	46	90.6	2.8
257	M	51	0	-	0	0	0	0	0	0	0	0	0	0	1	0	0	0	0	0	0	0	1	1	13.2	81	1.16	33.6	423	198	16.5	106	0	103.48	4.19	13.4	40.4	96.4	32	33.2	13.7	39.1463	9.8	9.1	-	-	114	7	15
258	F	35	0	-	0	0	0	0	0	0	0	0	0	0	0	0	0	1	0	0	0	2	1	1	10.5	100	0.92	32.5	405	1185	15.9	83	11.29	6.57	3.04	10.9	31.4	103.2	35.9	34.8	13.9	60.5	-	9.6	-	1	132	69.3	21.6
259	M	47	1	17	0	0	0	0	0	0	0	0	0	1	0	0	0	0	0	0	1	4	6	5	13.9	75	1.21	35.9	148	1481	17.2	56	22.92	5.29	2.74	9.1	26	95.1	33.1	34.8	18	56	-	9.7	12.7	3	30	86	10
260	M	69	0	-	0	0	0	1	0	0	0	0	0	0	0	0	0	0	0	0	0	0	0	0	13.3	80	1.16	33.6	477	193	19.8	131	0	7.05	3.53	10.4	32.4	91.8	29.5	32.1	13.8	29.9136	8.1	9.6	-	0	229	65	22.1
261	M	47	1	31	0	0	0	0	0	0	0	1	1	1	0	0	0	0	0	0	0	4	3	3	13.1	81	1.15	53.4	185	1086	26.3	63	8.62	2.6	2.39	7.1	22.5	94.1	29.7	31.6	14	-	-	11.1	-	0	23	66	10
262	F	75	1	23	0	1	1	0	1	0	0	0	0	1	0	0	0	0	0	0	0	6	7	5	60.3	13	5.19	44.9	289	7660	15.4	51	78.14	4.72	2.71	8.9	28.4	104.8	32.7	31.2	15.4	56.8	-	10	-	3	82	81	10.9
263	M	59	0	-	0	0	0	0	0	0	0	1	0	0	0	0	0	0	0	0	1	2	1	2	13.7	77	1.2	30.4	756	874	14.5	93	13.15	7.59	4.47	14.2	41.1	91.8	31.7	34.5	12.6	53.3	-	7.6	1.8	0	210	73	12.5
264	F	58	1	35	1	1	0	0	0	0	1	1	0	0	0	0	0	0	0	0	0	5	4	5	20.5	48	1.77	102.8	417	765	15.2	55	8.38	0.32	3.06	9	27.4	89.5	29.4	32.8	15.9	53.2667	12.4	10.3	-	0	55	18.8	78.1
265	F	77	1	36	1	0	0	0	1	0	1	1	0	0	0	0	0	0	0	0	0	2	3	4	13.7	77	1.2	35.7	469	2024	16.9	91	19.02	11.36	3.66	11	31.4	85.6	30.1	35.2	14.7	65.7	-	8.4	1.2	3	104	88.5	5.9
266	M	16	1	0	0	1	0	1	0	1	1	1	0	0	0	0	0	0	0	0	0	6	6	6	18.8	51	1.64	53.2	442	7578	15.6	60	78.14	17.59	3.81	10.6	32.3	84.8	27.8	32.7	18.7	65.5	-	7.5	3.6	3	98	85.4	7
267	M	77	1	15	0	0	1	0	1	0	0	0	0	1	0	0	0	0	0	0	0	0	1	1	13.8	76	1.21	28.8	558	188	15.4	95	3.42	6.49	3.47	11	32.9	95	31.7	33.3	12.6	55.6	-	7.8	4.2	0	172	82.7	7.9
268	M	80	1	24	1	1	0	0	1	1	1	1	0	0	0	0	0	0	0	0	0	7	10	8	20.1	46	1.75	132.1	273	8875	15.8	41	92.02	14.25	4.19	14.4	41.4	98.8	34.2	34.6	13.6	70.9	-	15.3	62	1	40	91.3	2.9
269	M	34	1	15	0	1	0	0	0	0	0	0	0	0	0	1	1	0	0	0	1	6	8	5	29.4	30	2.56	114.1	122	2645	17.3	52	22.43	3.61	2.72	8.6	23.7	87.3	31.8	36.4	13.6	79.8	-	8.3	13	2	36	83.1	8.4
270	F	82	1	31	0	1	0	0	1	0	0	0	0	0	0	0	0	0	1	0	0	5	6	7	17.3	56	1.51	52.4	276	3222	15.7	49	26.44	9.89	3.11	9.8	27.6	88.9	31.6	35.5	13.8	73.7	-	10.3	3.9	2	74	85.4	7.9
271	F	45	1	10	0	0	0	0	0	0	0	0	0	1	0	0	0	0	0	0	0	2	0	0	10	100	0.88	22.2	227	744	15.8	124	8.68	5.96	3.26	10.6	30.4	93.3	32.6	34.9	13.7	48.8	-	6.8	2.2	0	202	91.6	4.3
272	F	55	0	-	1	1	0	0	0	1	1	1	0	0	0	1	0	0	0	0	0	6	8	6	22.2	44	1.92	44.4	285	20499	17.5	71	209.45	17.1	2.6	8.5	26	100	32.7	32.7	17.1	-	-	-	-	0	80	92.3	6.2
273	M	87	0	-	0	0	0	0	0	1	1	1	0	0	0	0	0	0	0	0	0	0	3	2	15.3	66	1.34	84.9	117	274	120	118	3.76	5.93	3.03	10.2	31.2	102.8	33.8	32.9	16.5	52.7	-	8.7	-	2	219	59.9	27.5
274	M	79	1	41	0	1	0	0	1	1	1	1	0	0	0	0	0	0	0	0	0	5	7	6	15.6	67	1.35	81.7	251	1597	16.6	33	13.86	10.33	2.37	7.4	23.1	97.5	31.2	32	22.9	58.1546	13.3	10.8	-	0	48	84.2	7.9
275	M	55	0	-	0	0	0	0	1	0	1	1	0	0	0	0	0	0	0	0	0	0	1	1	10.4	100	0.91	67.9	279	227	120	123	0	9.59	2.96	8.6	26.9	91	29.2	32.1	13.3	59.4	-	8.9	0.6	1	192	84	8
276	M	39	0	-	0	0	0	0	0	0	0	0	0	0	0	0	0	0	0	0	0	2	0	1	11	100	0.96	29.1	332	578	17.4	159	4.55	19.42	3.96	12.7	35.4	89.4	31.9	35.7	16.4	47.7	-	6.9	7.4	2	263	84.8	10.8
277	F	45	0	-	0	0	0	0	1	0	1	1	0	0	0	0	0	0	0	0	0	4	6	7	11.9	94	1.04	43.7	155	2407	18.5	78	29.37	13.03	3.19	10.5	33.6	105.5	32.9	31.2	20.3	65	-	13.8	7.8	3	24	92.4	2.8
278	F	36	1	35	1	1	0	0	0	1	1	1	0	0	0	0	1	0	0	0	0	7	10	8	69.7	11	5.99	200	61	2966	36.5	15	31.15	19.79	1.91	6.6	19.2	100.4	34.5	34.4	22.2	65.6	-	9.9	1.2	3	41	79.5	12.5
279	F	35	0	-	0	0	0	0	0	0	0	0	0	0	0	0	0	1	0	0	0	0	0	0	11.4	100	1	31.3	423	223	14.4	92	3.48	4.73	3.42	10.2	30.8	89.9	29.9	33.3	13	49.8	-	8.4	0.6	0	159	62.6	26.8
280	F	35	0	-	0	1	0	0	0	1	1	1	0	0	0	0	1	0	0	0	0	7	9	8	25.6	35	2.22	60	179	19343	20.4	55	193.7	9.36	4.14	12.5	36.4	87.8	30.1	34.3	12.5	61.1	-	11.2	5.1	2	40	91.4	5.5
281	F	81	0	-	0	0	0	0	0	0	1	1	0	0	0	0	0	0	0	1	0	2	2	2	32.9	26	2.86	36.2	224	252	21.8	63	2.92	8.88	2.83	7.6	24.5	86.5	26.7	30.9	16.1	61.8	-	9.3	0.8	3	171	88.2	6.9
282	F	56	0	-	0	0	0	1	0	0	0	0	0	0	0	1	0	0	0	0	0	5	5	4	25.8	34	2.25	30.2	234	5087	14.2	68	50.08	9	4.39	11.3	35.4	80.6	25.7	31.9	18.5	-	-	9.7	-	0	228	81.9	12.9
283	M	45	0	-	0	1	0	0	1	0	1	1	0	0	0	1	1	0	0	0	0	7	9	8	23.6	39	2.06	39.1	133	3534	17.5	44	35.9	7.2	1.88	6.3	18.1	95.9	33.3	34.7	22.6	75	-	10.8	4.9	4	30	76.2	13.5
284	F	64	1	29	0	0	0	0	0	1	1	1	0	0	0	0	0	0	0	0	0	4	4	6	14.1	74	1.23	59.7	241	3442	17.5	56	32.8	6.21	2.62	8.4	25.8	98.6	32.1	32.5	16.6	67.1	-	10	-	3	85	86.1	6.1
285	M	56	0	-	0	0	1	1	0	0	0	0	0	0	0	0	0	0	0	0	0	3	3	5	13.7	77	1.2	33.4	324	2343	15.6	85	19.98	1.78	3.35	10	29.4	87.6	29.7	33.9	15.2	54.4	-	8	8.5	3	75	87.5	1.2
286	F	61	1	24	0	0	0	0	0	0	1	0	0	1	0	0	0	0	0	0	0	0	0	1	10.4	100	0.91	25.1	405	486	15	101	4.67	14.24	3.58	11.2	32.3	90.3	31.4	34.8	13.9	61.9	-	9.8	-	1	145	86.9	9.4
287	M	69	1	40	1	1	0	0	0	1	1	1	0	0	0	0	0	0	0	0	0	6	7	6	24	37	2.08	93	455	5172	18.2	48	54.21	8.69	2.76	8	24	86.8	28.8	33.2	17.9	52.7	-	9.9	1.3	4	99	91.7	4
288	M	78	0	-	0	0	0	0	0	0	1	1	0	0	1	0	0	0	0	0	0	5	5	6	16.9	58	1.47	36.8	727	923	16.1	53	10.1	0.32	2.71	8	24.1	88.9	29.5	33.2	13.1	80.8	-	8.8	3.8	2	14	37	59
289	F	35	1	12	0	0	0	0	0	0	0	0	0	1	0	0	0	0	0	0	0	0	0	0	11.1	100	0.97	30	477	311	13.4	114	4.1	23.43	3.47	10.4	31.2	89.9	30	33.4	13.3	44.7	-	8.3	-	1	248	89.3	5.5
290	M	57	1	37	0	0	0	0	0	0	0	0	0	1	0	0	0	0	1	0	0	4	4	4	17.7	55	1.55	41	328	9754	16.6	55	99.34	4.98	3.02	9.1	28.1	93.2	30.1	32.2	15.9	55	-	8.2	5.5	3	134	80.7	10.5
291	F	37	0	-	0	0	0	0	1	0	0	0	0	0	0	0	0	1	0	0	0	3	5	4	10.8	100	0.95	27.5	289	11227	15.2	75	102.39	13.09	3.25	9.9	30	92.3	30.4	33	14	59.9	-	9.6	1.3	2	118	91.4	5.7
292	M	66	1	39	1	1	0	0	1	0	1	1	0	1	0	0	0	0	0	0	0	4	4	3	32.3	27	2.81	57.9	276	1256	16	58	12.12	10.42	3.46	10.6	34.2	99	30.7	31	15.1	70.8	-	9.8	5.6	4	126	84.7	5.5
293	F	73	0	-	1	0	0	1	0	0	0	0	0	0	0	1	0	0	0	0	0	4	4	3	23.4	41	2.02	26.1	154	1726	18.5	114	18.2	23.75	3.36	10.6	33.4	99.4	31.5	31.7	14.3	33.7153	8.8	11.1	-	0	103	97.1	0.6
294	M	59	1	14	0	0	0	0	0	0	0	1	1	1	0	0	0	0	0	1	0	4	3	2	21.3	43	1.86	28.8	577	1523	16.1	73	14.32	38.12	3.14	8.9	26.7	85	28.3	33.3	16.4	-	-	8.9	-	0	298	97.1	1.8
295	M	75	1	38	1	1	0	0	0	1	1	1	0	0	0	1	0	0	0	0	0	4	5	6	16.9	61	1.46	36.3	799	1131	15.9	80	11.54	10.86	2.9	9.7	30.2	104.1	33.4	32.1	20.4	47.8358	11.4	10.5	-	0	58	95.8	2.2
296	M	50	0	-	0	0	1	1	0	0	0	0	0	0	0	1	0	0	0	0	0	2	2	1	33.9	25	2.98	29.4	282	242	17.2	130	2.54	7.48	1.82	8.4	24	98.4	33.9	33.8	19.3	32.086	8.5	9.2	-	0	316	48.2	45.9
297	M	43	1	38	1	1	0	0	0	0	1	1	0	1	0	0	0	0	0	0	1	5	4	5	18.2	53	1.58	78.5	492	972	14.2	31	9.3	2.47	3.23	9.8	29.4	91.1	30.2	33.2	23.2	18.1	-	8.5	69.6	5	11	82	15
298	F	76	1	37	1	1	0	0	1	1	1	1	0	0	0	0	0	0	0	0	0	4	6	6	17.8	54	1.56	96.6	324	1456	17	38	13.66	18.54	2.46	8	24.5	99.2	32.3	32.6	20.9	75.9	-	16.5	3.6	4	52	83.3	10.5
299	M	69	1	40	1	1	0	0	0	1	1	1	0	0	0	0	0	0	0	0	0	5	8	8	14.7	70	1.28	64.9	341	6576	45.4	37	65.98	15.8	2.84	8.4	24.6	86.4	29.4	34	17.2	66.3	-	10.4	2.6	4	38	89.2	3.2
300	F	74	1	20	0	0	0	0	1	0	0	0	0	1	0	0	0	0	0	0	0	2	3	1	68.4	12	5.88	39.6	324	426	17.6	97	3.7	5.27	2.77	8.5	25.4	91.8	30.7	33.5	15	65.6	-	10.4	1.4	3	135	65.6	17.3
301	F	63	0	-	0	0	0	0	0	0	0	0	0	1	0	0	0	1	0	0	0	3	4	5	14.4	71	1.26	34.2	292	3185	16.1	70	34.23	2.33	3.82	11.5	34.7	90.8	30.1	33.1	14	45.6634	11	9.2	-	0	107	59.2	29.6
302	M	51	1	14	0	0	0	0	1	0	1	1	0	1	0	0	0	0	0	0	1	2	3	2	27.8	31	2.41	57.9	540	268	16.4	105	4.27	7.1	3.01	9.8	28.2	93.5	32.4	34.7	19.3	69	-	7.4	9.1	4	131	92.5	2.5
303	F	60	0	-	0	0	0	1	0	0	0	1	0	0	0	0	0	0	0	0	0	3	4	5	14.6	70	1.27	32.2	564	2259	16.4	59	18.81	11.2	3.84	13	37.2	96.8	33.8	34.9	12.6	66.2	-	10.2	2.6	1	52	91.6	4.8
304	F	29	1	45	0	1	0	0	0	0	0	0	0	1	0	0	0	1	0	0	0	6	7	7	19.7	48	1.71	33.1	168	6827	19.8	57	65.19	15.65	3.42	10.6	28.9	84.3	31.1	36.9	14.1	77.9	-	9.7	7.2	3	79	89	5
305	M	47	0	-	0	0	0	0	1	0	0	0	0	0	0	0	0	0	0	0	0	2	1	0	11.9	93	1.05	33.7	552	977	16.2	114	9.6	5.78	3.04	9.1	27.7	91.1	29.9	32.9	13.6	50.5512	11.9	10.2	-	0	294	61.6	10.2
306	F	45	1	46	0	1	0	0	1	0	1	1	0	0	0	0	0	0	0	0	0	4	5	5	11.2	100	0.98	40	276	1232	16.5	92	14.25	10.72	2.8	9.3	28.6	102.3	33.1	32.4	20.8	70	-	14.9	4.8	4	21	93.7	1.7
307	F	65	1	36	1	1	0	0	1	1	1	1	0	0	0	0	0	0	0	0	0	5	6	5	21.1	44	1.83	86.5	213	551	62.6	50	5.82	38	2.77	9.1	25.7	92.7	32.8	35.4	17.4	70.6	-	9.9	13.8	3	74	93.4	1
308	M	54	1	23	1	0	0	0	0	0	0	0	0	0	0	1	0	0	0	0	0	3	4	6	11.5	99	1.01	26.7	313	2003	17.1	126	30.85	4.68	3.35	10	30.4	90.6	29.8	32.9	14.1	68.2	-	8.5	5.1	3	54	90.6	6.8
309	F	65	1	45	1	1	0	0	0	1	1	1	0	0	0	1	0	0	0	0	0	6	7	6	20.1	47	1.75	37.1	383	2323	14.2	35	17.86	0.45	3.14	9.6	29.1	92.7	30.4	32.8	16.1	18.1	-	8.3	-	5	10	4	96
310	F	76	1	30	0	0	0	0	1	0	0	0	0	1	0	0	0	0	1	0	0	3	3	3	10.9	100	0.95	28.6	251	753	17	75	8.32	3.36	2.77	9	27.1	97.8	32.4	33.1	14.6	73.6	-	9.6	1	3	51	77.2	10
311	M	83	1	26	1	1	0	0	0	1	1	1	0	0	0	0	0	0	0	0	0	1	2	3	15.5	65	1.35	141.1	411	467	17.9	52	6.76	4.99	3.19	10.1	31	97.1	31.5	32.5	14.6	50	-	8.7	47	3	133	91.2	5.3
312	M	68	1	31	1	0	0	1	1	0	0	0	0	0	0	1	0	0	0	0	0	5	7	5	19.8	48	1.73	47.7	139	1730	17.8	47	14.12	20.05	3.4	10.3	30.4	89.4	30.3	33.9	14.8	68.6	-	9.8	5.2	3	65	92.9	3.6
313	F	53	1	16	0	0	0	0	0	0	0	0	0	1	0	0	0	0	0	0	0	0	0	0	11.9	94	1.04	29.6	423	250	15.7	116	3.42	9.62	4.11	12.4	36	87.5	30.2	34.4	12.9	41.8	-	7.2	0.3	1	339	90	7.4
314	M	79	0	-	1	1	0	0	0	0	1	1	0	0	0	0	0	0	0	0	0	6	7	8	45	19	3.9	75.3	394	6551	21.8	54	62.49	7.24	4.05	13	36.1	89.2	32.1	36	13.4	62	-	8.7	4	3	75	76	12.9
315	F	69	0	-	0	0	0	0	0	0	1	1	0	0	0	0	0	0	0	0	0	2	0	1	10.3	100	0.9	34.6	394	727	17.3	93	6.88	8.19	3.41	8.6	26.6	78	25.2	32.4	17	48.4	-	6.7	-	2	372	62.3	27.6
316	M	70	0	-	0	0	0	0	1	1	1	1	0	0	0	0	0	0	0	0	0	2	2	1	13.3	80	1.16	71.3	1000	590	13.8	91	8.56	8.04	3.15	8.8	25.8	81.9	28	34.2	16.2	60.2	-	7.8	2.2	3	151	74.6	12.6
317	M	83	1	26	1	1	0	0	0	1	1	1	0	0	0	0	0	0	0	0	0	3	5	7	11.6	97	1.02	43.2	399	1402	14.4	47	25.43	8.42	2.56	8.2	25.5	99.5	32	32.2	14.1	73	-	9	26	1	70	93.1	2.7
318	M	61	0	-	0	0	0	0	0	0	0	0	0	1	0	0	0	0	0	0	0	3	3	3	12.3	89	1.08	20.9	500	13605	15.6	105	101.91	14.86	3.93	11.9	37.3	95	30.3	31.9	13.4	40.8	-	8.1	0.3	0	638	76.8	15.8
319	M	69	0	-	0	0	0	0	0	0	1	1	0	0	0	0	0	0	0	0	0	0	0	1	12.1	92	1.06	28.9	411	328	17.1	126	3.54	10.17	3.29	10	30.9	93.9	30.4	32.4	14.3	28.8275	7.9	8.7	-	0	274	83.1	12.1
320	M	62	0	-	0	0	0	0	0	0	1	0	0	1	0	0	0	0	0	0	0	3	2	3	14.8	69	1.3	38.2	220	860	18	63	7.18	2.65	3.12	8.7	27.4	87.9	27.9	31.7	16.4	58.7	-	8.8	-	3	87	27.2	53
321	M	35	1	6	0	0	1	1	0	0	0	0	1	0	0	0	0	0	0	0	0	3	3	3	13	83	1.14	27.4	390	8195	14.1	110	67.65	18.79	4.09	12.3	36	88.1	30.2	34.3	12.7	46.8	-	8.2	4.8	1	231	73.5	14.6
322	M	61	1	35	1	1	0	0	0	0	0	0	0	1	0	0	0	0	0	0	0	6	7	7	40.5	20	3.5	155.4	229	13474	18	30	144.29	29.79	2.79	9.7	29.1	104.4	34.7	33.2	19.3	75.1	-	12.5	7.4	3	56	90	4
323	F	80	1	51	1	1	0	0	0	0	1	1	0	1	0	0	0	0	0	0	0	5	5	5	32.9	26	2.85	42.6	279	5651	120	87	56.6	18.07	3.31	10.6	31.1	94	32.1	34.1	16.1	56.8	-	7.9	5.8	2	250	84.1	9.1
324	M	67	1	35	1	0	0	0	0	1	1	1	0	0	0	0	0	0	1	0	0	1	4	5	14.8	69	1.29	41.5	177	250	15.2	44	3.54	15.77	2.82	8.6	24.4	86.7	30.5	35.2	13.7	61.5	-	7.9	10.7	2	80	88.8	6.8
325	M	66	1	37	0	0	0	0	0	0	1	1	0	1	0	0	0	0	0	0	1	0	0	1	11.6	97	1.02	34.2	276	283	16	66	3.15	5.72	3.35	10.4	28.9	86.2	31.1	36	15.9	42.4	-	9.1	3	4	145	90.4	5.5
326	M	82	0	-	1	0	0	0	1	0	0	0	1	0	0	0	0	0	0	0	0	3	3	4	14.2	73	1.24	51.6	276	1102	17.4	77	8.62	6.39	2.9	9.2	26.1	90.2	31.6	35	14.9	69.4	-	10.7	1.4	4	74	77.1	15.6
327	F	58	1	12	0	0	0	0	0	0	0	0	0	1	0	0	0	0	0	0	0	3	2	2	17.7	54	1.54	29.1	462	1050	14.9	77	11.29	12.87	2.99	9.3	27.7	92.6	31.2	33.7	13.9	47.9	-	9.1	-	2	164	70.1	15.3
328	M	51	0	-	0	0	0	0	1	0	1	1	0	0	0	0	0	0	0	0	0	2	1	1	11.6	97	1.02	33.2	345	551	17.4	123	4.95	12.4	2.78	9.1	25.8	92.7	32.6	35.2	19.2	83.7	-	8	8.1	4	149	92.8	1.6
329	M	56	0	-	0	0	0	0	1	0	0	0	0	0	1	0	0	0	0	0	0	1	4	3	12.5	89	1.09	69	147	452	120	93	6.46	4.55	1.95	6.3	20.3	104.1	32.3	31	20.3	50.0081	11.8	10.4	-	0	71	92.1	5.3
330	M	79	0	-	0	0	0	1	0	0	0	0	0	0	0	1	1	0	0	0	0	2	2	1	27.5	32	2.38	36.1	462	326	16.8	70	3.82	6.5	3.21	11.3	32.4	100.9	35.2	34.9	14.2	51.1	-	8.3	-	0	174	80.6	10
331	F	68	1	31	1	1	0	0	0	1	1	1	0	0	0	1	0	0	0	0	0	7	9	8	20	47	1.74	73.9	540	7291	13	41	72.85	0.61	3.19	8.9	27.1	85	28	33	15.3	70.5	-	11.2	31.9	3	38	65	23
332	F	61	1	24	0	0	0	0	0	0	1	0	0	1	0	0	0	0	0	0	0	2	1	2	11.6	98	1.01	25	626	1419	13.6	120	13.28	9.36	3.55	11	33.4	93.9	31	33	15.4	50.3	-	8.6	-	2	360	83.2	9.7
333	F	63	1	10	0	0	1	1	0	0	0	0	0	0	0	0	0	0	1	0	0	0	0	0	12.3	90	1.08	29.6	273	222	16	93	0	4.21	3.66	10.5	33.4	91.2	28.8	31.6	18.1	37	-	8.4	-	2	349	57.7	21.8
334	M	64	0	-	0	0	0	0	0	0	0	0	0	0	0	0	0	0	0	0	0	0	0	1	14.1	74	1.23	32.3	564	349	17.1	93	4.27	6.73	4.49	13.4	40.5	90.2	29.8	33	13.7	45.1	-	7.9	-	1	277	54.3	32.6
335	F	64	1	40	1	0	0	0	0	1	0	0	0	0	0	0	1	0	0	0	1	4	5	6	13.4	79	1.17	26.3	378	4446	15.9	182	31.08	12.01	3.51	10.9	31.9	91.1	31	34	15.9	70.9	-	7.7	0.4	3	68	86	9.8
336	M	75	1	38	1	1	0	0	1	0	0	0	1	0	0	0	0	0	0	0	0	6	7	5	30.2	29	2.63	65	209	1331	17.6	44	13.79	8.77	2.99	8.3	26.6	89.1	27.8	31.2	17	71.6	-	10.8	3.4	4	41	93	2.5
337	F	60	0	-	0	1	0	0	0	1	1	1	0	0	0	1	0	0	0	0	0	5	5	6	18.1	56	1.57	30.6	388	4222	17.6	37	28.41	0.78	4.28	12.1	38.1	89	28.3	31.8	15.1	78.2491	17	-	-	0	92	21.8	64.1
338	M	54	0	-	1	0	0	1	1	0	0	0	0	0	0	1	0	0	0	0	0	4	6	6	13.4	79	1.18	31.7	354	10644	14.9	110	94.17	3.9	2.72	7.6	23.5	86.4	27.9	32.3	17.4	44.5772	10.8	-	-	0	54	65.6	21.8
339	F	63	1	35	0	1	0	0	0	1	1	1	0	0	0	0	0	0	0	0	0	5	5	5	24.8	36	2.15	43.7	164	3141	18.3	21	35.37	8.11	2.43	9.6	28.6	117.5	39.5	33.6	18.1	50.7	-	8.4	1.2	1	127	87	7.4
340	M	82	1	21	0	0	0	0	0	0	0	0	1	0	0	0	0	0	0	0	0	3	2	2	17	57	1.48	52.6	477	1294	20.2	77	12.05	5.12	2.33	7.7	23.3	100	32.9	32.9	18.4	50	-	10.2	0.9	2	168	63.1	21.7
341	M	15	0	-	0	0	0	0	0	0	0	0	0	1	0	0	0	0	0	0	0	0	0	1	13.3	80	1.16	27.8	279	188	15	86	0	14.15	3.48	10.6	31.3	90	30.6	34	13.9	42.3	-	8.5	1.3	1	124	87.8	5.6
342	M	49	1	29	0	0	0	0	1	0	0	0	1	0	0	0	0	0	0	0	0	3	5	5	13.8	76	1.21	31.6	313	2925	15.9	59	22.78	6.93	2.9	9.4	26.9	92.7	32.6	35.2	15.2	53.8	-	9.7	2.3	4	67	92.4	3.1
343	F	76	1	37	1	0	0	0	1	0	1	1	0	0	0	0	0	0	0	0	0	5	5	5	17.5	56	1.53	79	540	514	17.7	19	6.11	32.95	3.36	10.7	33.4	99.5	32	32.1	21.3	74.5	-	13.7	4.7	4	20	94.6	3.1
344	F	60	1	21	0	0	0	0	0	0	1	1	0	0	0	0	0	0	0	0	0	1	1	2	16.5	60	1.44	48.7	270	473	15.4	60	5.24	14.49	3	8.6	26.3	87.7	28.8	32.9	15.2	46.1	-	7.9	3.6	2	206	29.7	8.4
345	F	28	0	-	0	0	0	0	0	0	0	0	0	0	0	1	0	0	0	0	1	4	4	4	11.1	100	0.97	27	282	1988	16.6	102	17.18	4.44	2.37	9	26	109.7	38	34.7	24.8	77.4	-	10.9	6.5	5	38	83	7.9
346	M	82	0	-	1	0	0	0	1	0	0	0	1	0	0	0	0	0	0	0	0	1	2	1	13.6	78	1.19	38.9	328	238	19.3	58	3.31	8.77	3.17	9.7	28.3	89.4	30.7	34.4	14.8	69.2	-	10	5.3	3	90	85.3	9.7
347	F	61	1	24	0	0	0	0	0	0	1	0	0	1	0	0	0	0	0	0	0	2	1	2	11.9	94	1.04	26	477	1233	14.3	115	12.12	6.59	3.5	10.8	32.2	92.1	30.9	33.5	15.5	49.7	-	7.8	-	2	336	70.6	22.2
348	F	73	1	42	1	1	0	0	0	1	1	1	0	0	1	0	0	0	0	0	0	7	8	8	18.5	54	1.6	49.1	130	4424	43.6	66	33.63	1.77	2.32	7.4	20.2	87.1	31.9	36.6	16.4	26.6551	7.5	9.3	-	0	8	96.6	2.3
349	F	65	0	-	0	0	0	0	0	0	0	1	1	0	0	0	0	0	0	0	0	3	2	2	9.7	100	0.85	29.6	167	998	18.3	114	11.23	3.39	3.03	9.9	29.1	96.1	32.7	34	17.3	52.9	-	8.1	1.2	4	99	75.9	18
350	M	75	1	21	0	0	0	0	1	0	0	0	1	0	0	0	0	0	0	0	0	2	1	1	13.8	76	1.21	28.5	897	502	14.4	70	8.5	10.62	2.94	10.1	31	105.2	34.1	32.5	12.3	57.8	-	7.2	6.2	1	138	93.9	2.4
351	F	73	0	-	0	0	0	0	0	0	0	0	0	1	0	0	0	0	0	0	0	2	0	0	10.1	100	0.88	26	584	596	13.9	91	7	6.46	2.4	8.1	23.3	97.1	33.6	34.6	13.7	56.7	-	7.4	1.4	0	150	81.8	11
352	M	81	1	20	0	0	0	0	0	0	0	0	0	0	0	0	0	0	1	0	0	3	2	3	11.6	98	1.01	64.5	306	849	41.1	49	9.17	9.55	2.62	8.5	25.4	97	32.5	33.5	14.7	55	-	8.9	-	3	78	90.5	3.9
353	F	21	0	-	0	0	0	0	0	0	1	1	0	0	0	0	0	0	0	0	0	2	1	2	13.3	80	1.16	32.8	388	1003	17	90	12.25	7.08	3.64	10.7	32	87.9	29.4	33.4	12.6	45.8	-	9	-	1	260	84.1	10
354	F	79	0	-	0	0	0	0	0	0	0	0	0	0	0	0	0	0	0	0	0	4	5	3	17.4	56	1.52	79.4	137	1387	16.6	36	24.78	8.08	3.06	10.2	31.4	102.6	33.4	32.5	18.5	68.2	-	9.3	1.9	3	97	85.4	8.6
355	M	66	1	18	1	1	0	0	0	1	1	1	0	0	0	1	0	0	0	0	0	7	9	8	21.3	43	1.86	69.3	190	69000	21.9	48	240	33.38	2.76	8.2	24.8	89.9	29.7	33.1	15.4	-	-	-	-	0	23	93.6	3.6
356	M	75	0	-	0	0	0	0	0	1	1	1	0	0	0	0	0	0	0	0	0	3	5	5	12	93	1.05	34.9	649	4762	15.6	65	42.23	9.87	4.71	14.5	43.3	91.9	30.7	33.4	12.9	68	-	11	1.6	2	101	75.1	14.1
357	F	58	1	0	1	1	0	0	0	0	1	1	0	0	0	0	0	0	0	0	0	6	6	6	20.7	45	1.8	68.2	435	757	16.7	76	10.91	23.21	2.94	9	26.3	89.4	30.4	34	15.9	15.4	-	10.2	15	5	29	97.8	0.6
358	F	59	1	31	0	1	1	0	0	0	0	0	0	1	0	0	0	0	0	0	0	5	6	7	55.7	14	4.8	37.9	154	2095	16.1	52	28.27	16.58	3.34	11	30.9	92.4	32.8	35.5	15.8	64.6	-	10.7	2.7	3	51	94.2	2.6
359	F	63	1	35	0	1	0	0	0	1	1	1	0	0	0	0	0	0	0	0	0	7	10	8	19.8	50	1.71	42.8	84	2840	20.1	26	31.23	1.63	2.28	8.1	25.5	111.8	35.5	31.8	22.6	54.896	12.7	11.4	-	0	41	73.1	10.4
360	F	76	0	-	0	0	0	0	1	0	1	1	0	0	0	0	0	0	0	0	0	3	2	2	12.4	89	1.08	29.4	455	508	15.5	81	4.21	10.69	2.83	9.7	28.7	101.4	34.3	33.9	15.9	44.7	-	10.2	0.7	4	81	81.7	8.5
361	F	35	0	-	0	0	0	0	0	0	0	0	0	0	0	0	0	1	0	0	0	2	2	3	9.4	100	0.82	26	267	1959	16.9	89	30.19	11.7	4.01	11.9	35.9	89.4	29.7	33.2	14.2	55.7	-	8.3	-	1	164	72.3	20.3
362	M	52	0	-	1	0	0	0	0	0	1	0	0	0	1	0	0	0	0	0	0	4	3	5	14.1	76	1.22	92	417	1046	16.2	61	9.11	3.37	2.95	9.5	25.9	87.8	32.2	36.7	19.9	-	-	-	-	0	30	87.2	8.9
363	F	75	0	-	0	0	0	0	0	0	1	1	0	0	0	0	0	0	0	0	0	2	1	2	11	100	0.96	32	641	1427	16.1	99	14.32	7.12	2.68	8.4	26	96.8	31.4	32.5	13.5	44	-	7.5	2.8	0	266	78.5	11.9
364	M	83	0	-	0	0	1	1	1	0	1	1	0	0	0	1	0	0	0	0	0	3	4	3	22.5	41	1.96	40.2	788	433	17.2	60	4.55	1.86	2.63	8.1	24.9	94.5	30.8	32.7	20.9	69.9	-	9.8	28.6	3	96	72.9	18.3
365	F	35	0	-	0	0	0	0	0	0	0	0	0	0	0	0	0	1	0	0	0	2	1	1	9.7	100	0.85	25.4	191	1700	18.3	76	15.5	20.45	3.13	9.3	28	89.3	29.7	33.2	14.4	58	-	7.8	1.4	1	147	91.4	5.4
366	F	40	1	17	0	0	0	0	1	0	1	1	0	0	1	0	0	0	0	0	0	4	6	7	13.1	84	1.14	28.4	336	4911	15.1	114	43.24	1.4	2.25	7.1	21.6	96	31.6	32.9	14.7	38.6	-	7	9	3	54	55.6	35.5
367	M	79	1	41	1	0	0	0	1	1	1	1	0	0	0	0	0	0	0	0	0	3	5	5	14.7	70	1.28	43.4	173	637	17.8	50	6.64	15.13	2.56	7.8	23.7	92.6	30.6	33.1	18.5	61.8	-	10	11.3	5	79	94.3	3
368	M	77	0	-	0	0	0	0	0	0	1	0	0	0	0	0	0	0	0	0	0	2	0	1	11.8	95	1.03	34.9	279	504	17.8	80	4.04	5.41	4.73	14.5	42.3	89.5	30.7	34.3	16.3	44.1	-	7.1	-	2	193	66.9	16.9
369	M	78	1	13	1	0	0	0	1	0	0	0	0	0	0	0	0	0	1	0	0	4	5	3	15.6	64	1.36	28.3	289	2276	16.3	60	21.72	6.89	3.64	11.3	34.9	95.9	31.1	32.4	15.2	69.7	-	9.1	3.8	3	94	80.3	8.7
370	M	57	1	38	0	0	0	0	0	0	0	0	0	0	0	0	0	0	0	0	0	3	2	3	10.4	100	0.91	32.7	577	622	16.1	84	7	4.26	2.78	8.1	23.2	83.5	29.1	34.9	16.7	60.8	-	9.9	-	5	74	84	4.8
371	F	60	0	-	1	0	0	0	1	0	1	1	0	0	0	1	0	0	0	0	0	4	4	4	13.2	81	1.15	28.2	708	724	15.1	94	7.29	3.25	2.97	9.4	28	94.2	31.7	33.7	18.9	71.4	-	8.7	3.2	3	30	74	17.9
372	M	69	0	-	0	0	0	0	0	0	0	0	0	0	0	0	0	0	0	0	0	0	0	1	14.1	74	1.24	32.7	349	484	17.3	133	5.36	9.04	3.97	11.6	36.5	91.9	29.2	31.8	14.1	25.5689	7.3	8.6	-	0	266	81	13.3
373	F	21	0	-	0	0	0	0	0	0	1	1	0	0	0	0	0	0	0	1	0	1	2	2	13.2	81	1.16	34.4	354	257	17.2	125	2.87	8.03	2.73	8	23.2	85	29.3	34.5	14.7	49.4651	11.7	12.6	-	0	80	90.3	3.2
374	F	45	0	-	0	0	0	0	1	0	1	1	0	0	0	0	0	0	0	0	0	1	3	5	14	74	1.22	36.5	299	119	17.9	91	0	3.97	3.26	10	29.8	91.5	30.6	33.5	16.5	66.1	-	11.6	2.9	5	65	91.4	4.4
375	F	53	0	-	0	0	0	0	0	0	0	0	0	1	0	1	0	0	0	0	0	2	2	2	15.2	66	1.33	45.3	469	1418	15.4	64	13.93	7.79	4.44	13.7	40	89.9	30.7	34.2	15.7	59.5	-	9.6	6.8	3	121	82	11.2
376	F	69	1	30	0	1	0	0	0	0	0	0	0	0	0	0	1	0	0	0	1	7	8	7	36.6	23	3.18	33.2	153	4657	20.2	44	44.73	15.49	2.88	10.9	32	110.9	37.7	34	20.5	72.3	-	11.3	2.5	3	35	85.7	7.9
377	F	74	0	-	0	0	0	0	1	0	0	0	0	0	0	0	0	0	1	0	0	4	5	5	16.6	59	1.45	32.3	285	2500	17.8	60	25.28	8.05	2.26	7.1	21.3	94.2	31.4	33.3	19.3	69.5596	15.4	11.6	-	0	95	90.2	5.1
378	F	67	0	-	1	0	0	0	0	1	1	1	0	0	0	1	0	0	0	0	0	4	4	5	16.6	59	1.45	33	788	3276	14.5	82	37.59	3.19	4.08	11.8	36.8	90.3	28.9	32	23.4	62	-	8.9	39.7	3	278	82	8.1
379	M	87	1	47	0	0	0	0	0	0	0	1	0	0	0	0	0	0	0	0	0	1	3	4	14.4	72	1.26	74.6	429	367	14.8	59	3.26	11.53	2.76	9.1	28	101.5	33.1	32.6	16.3	75.6	-	11.7	-	5	79	83	8.4
380	M	49	0	-	0	0	0	0	0	0	1	1	0	0	0	0	0	0	0	0	0	2	0	1	12.5	87	1.09	38	442	720	15.8	117	8.02	3.62	3.18	9.6	29.1	91.6	30.2	33	15.2	52.7	-	7.7	3.2	2	309	61.3	14.9
381	F	64	1	22	0	1	0	0	1	0	0	0	0	1	0	1	0	0	0	0	0	6	7	7	16.6	62	1.44	64.7	558	4306	15.6	84	37.74	9.38	2.52	7.6	22.4	88.9	30.2	33.9	15.6	40.2324	10	11.5	-	0	40	86.9	8.3
382	F	63	1	35	0	1	0	0	0	0	1	1	0	0	0	0	0	0	0	0	0	5	7	8	18.3	53	1.6	40.7	150	2946	17.7	38	28.19	3.71	2.1	8.1	23.9	114.2	38.4	33.7	22	70.5	-	11.7	0.9	2	42	72.6	12.3
383	M	35	1	6	0	0	1	1	0	0	0	0	1	0	0	0	0	0	0	0	0	5	5	4	20.2	46	1.76	37.5	285	6327	15	103	53.1	8.72	3.81	11.5	33.7	88.4	30.2	34.1	13	42.4	-	8.8	0.8	1	269	67.6	19.9
384	M	63	1	39	1	1	0	0	1	0	0	0	1	0	0	1	0	0	0	0	0	5	7	7	17.3	56	1.51	73.6	477	7697	17.1	53	79.99	40.9	3.2	9.1	28.2	87.9	28.5	32.4	18.7	68.5	-	14.6	26.4	4	63	91.6	1.8
385	F	75	0	-	0	0	0	0	0	0	0	0	0	1	0	0	0	0	0	0	0	2	1	1	12.1	92	1.06	34.3	564	1562	17	78	16.84	9.43	2.91	9	27.1	92.9	31	33.4	13.6	44.6	-	7.2	1	1	349	75.9	12.7
386	M	49	1	29	0	1	0	0	1	0	0	0	1	0	0	0	0	0	0	0	0	5	8	7	16.9	58	1.47	32.5	92	2949	19.4	45	30.04	10	3.16	10.1	28.7	90.6	32.1	35.4	14.6	55.5	-	7.9	2.1	4	68	92.9	2.6
387	F	53	0	-	0	1	0	0	0	1	1	1	0	0	0	1	0	0	0	0	0	7	8	8	18.6	54	1.61	40.2	368	5170	14.3	45	41.68	2.75	2.27	7	21.7	95.6	30.8	32.3	18.8	56.5253	13	10.5	-	0	18	55.6	28.7
388	F	71	1	14	0	0	0	0	0	0	1	1	0	0	0	0	0	0	0	0	0	4	3	6	13.9	75	1.22	30.8	423	4367	17.1	46	33.48	9.78	3.52	10.8	33.4	94.9	30.6	32.3	17.3	65.9	-	10.1	0.9	3	89	93.2	3.9
389	F	71	1	40	1	1	0	0	1	1	1	1	0	0	0	1	0	0	0	0	0	7	8	8	18.5	54	1.6	31.1	984	3680	16.6	81	29.81	0.3	2.83	8	23.3	82.3	28.3	34.3	14.7	-	-	-	-	0	4	16.7	80
390	F	71	1	23	0	1	0	0	1	1	1	1	0	0	0	0	0	0	0	0	0	3	7	8	14.6	70	1.27	109	251	2905	120	41	36.74	13.25	1.99	6.4	19.9	100	32.4	32.4	17.2	63.1	-	9.8	2.1	3	59	96.3	1.2
391	M	71	1	21	1	0	0	0	1	0	0	0	1	0	0	0	0	0	0	0	0	3	4	4	10.9	100	0.95	28.1	285	16898	16.5	90	88.66	15.52	3.93	13.7	39.7	100.9	34.8	34.4	13.5	54.2	-	7.7	-	0	147	88.3	5
392	F	84	0	-	0	0	0	0	1	0	0	0	1	0	0	0	0	0	0	0	0	1	2	4	17.6	55	1.54	37.5	354	186	17.2	90	4.21	4.62	2.63	8.6	26.5	100.9	32.7	32.4	13.3	48.4	-	8	-	0	142	72.9	17
393	M	82	0	-	0	0	0	0	0	0	0	0	0	0	0	0	0	0	0	0	0	0	0	0	11.9	94	1.04	42.2	273	67	16.4	103	0	4.11	4.99	16.5	44.9	89.9	33	36.7	12.7	49.8	-	6.9	-	1	214	68.2	21.1
394	M	73	0	-	0	0	0	0	0	0	1	1	0	0	0	1	0	0	0	0	0	3	4	5	14.6	70	1.27	27.7	448	18547	13.2	94	185.19	9.17	2.82	9.2	28.6	101.3	32.7	32.3	15.5	58.8	-	11	9.4	3	122	78.9	8.3
395	F	70	0	-	0	0	0	0	0	1	1	1	0	0	0	1	0	0	0	0	0	3	3	3	15.6	64	1.37	47	246	1980	18.5	50	16.91	5.35	2.28	7.1	22.4	98.1	31.2	31.8	15.8	47.5	-	7.9	1.4	3	339	77.3	10.6
396	F	72	0	-	0	0	0	0	0	0	0	0	0	0	1	0	0	0	0	0	0	4	3	3	12.4	90	1.08	25.4	217	842	16.4	93	8.5	1.53	2.32	7.2	20.5	88.4	31	35.1	12.4	69.0165	15.3	12.5	-	0	24	58.1	28.8
397	F	34	0	-	0	0	0	0	0	0	0	0	0	0	0	0	0	1	0	0	0	3	3	3	9.5	100	0.83	26.6	448	5696	14.2	90	44.8	6.62	2.39	7.8	23.7	99.1	32.7	33	15.1	45.4	-	7.8	-	1	324	58.8	33
398	M	52	0	-	0	1	0	1	0	1	1	1	0	0	0	0	0	0	0	0	1	4	4	3	23.3	39	2.02	40.2	597	2391	19.4	78	19.09	9.33	3.41	9.8	31.2	91.4	28.7	31.4	17	58.2	-	8	2.2	2	550	64.9	21
399	M	23	0	-	0	0	0	0	0	0	1	1	0	0	0	0	0	0	0	1	0	3	2	4	13.2	81	1.15	31.2	282	957	15.9	63	8.93	2.42	2.83	8.4	24.4	86.2	29.7	34.5	15.8	59	-	10.1	0.8	3	57	62.2	26.6
400	M	20	1	19	0	0	0	0	0	0	0	0	1	0	0	0	0	0	0	0	0	3	2	3	12.9	84	1.13	26.9	167	4544	16.3	92	32.73	7.77	4.3	13	37.1	86.4	30.3	35.1	13.1	58.4	-	8	6.4	1	168	76	16.9
401	F	64	0	-	0	0	0	0	0	1	1	1	0	0	0	0	0	0	0	0	0	2	1	2	14.2	73	1.24	37.1	225	598	17.1	51	5.7	5.1	3.58	9.7	30	83.9	27.1	32.3	17.6	40	-	9	-	2	307	68.3	21.7
402	F	53	0	-	0	0	0	0	0	0	0	0	0	1	0	0	0	0	0	0	0	0	0	0	11.8	95	1.03	28.9	435	152	14.5	98	0	8.18	4.16	13.3	39.8	95.7	32.1	33.5	12.4	46.7	-	7.9	-	0	296	84	13.1
403	F	70	0	-	0	0	0	0	0	0	0	0	0	0	0	1	0	0	0	0	0	3	3	4	13.8	76	1.21	32.8	320	3492	16.9	63	43.4	7.33	2.69	10.1	29.4	109.2	37.6	34.5	15.5	54.1	-	7.9	1.7	2	145	69.5	17.6
404	M	51	1	21	0	0	0	0	0	0	0	0	0	1	0	0	0	0	0	0	0	3	2	4	14	74	1.23	32.7	171	597	15.4	64	5.47	7.42	2.8	8.4	24.9	88.9	30	33.7	14	40.7755	10.1	9.8	-	0	68	83.9	5.8
405	F	45	0	-	0	0	0	0	0	0	0	0	0	1	0	0	0	0	1	0	0	0	1	1	13.4	79	1.17	29.9	198	432	16.4	39	4.04	13.51	3.59	11.2	32.3	90.2	31.3	34.7	16.8	53.1	-	8.3	-	3	116	84.6	9.4
406	M	19	0	-	0	0	0	0	0	0	1	0	0	0	0	0	0	0	0	1	0	3	2	4	11.4	100	1	41.8	394	1082	19.2	93	9.73	10.43	2.05	6	17.7	86.7	29.4	33.9	18.6	61.4	-	9.8	8.8	5	76	92.9	3.4
407	F	79	1	36	1	1	0	1	0	1	0	0	1	0	0	0	0	0	0	0	0	8	11	7	21.8	42	1.89	70.2	64	63695	17.9	44	240	16.77	4.15	12.2	37.1	89.3	29.4	32.9	14.6	81.3	-	10.9	7.4	3	45	83.8	11.1
408	F	48	0	-	0	0	0	0	0	0	0	0	0	0	0	1	0	0	0	0	0	1	1	1	18.1	53	1.58	30.4	262	442	16.6	72	4.95	5.2	2.46	7.5	22.6	91.9	30.5	33.2	17.5	41.8617	10.3	10.2	-	0	234	70	14.6
409	F	58	0	-	0	0	0	0	0	0	0	0	0	0	1	0	0	0	0	0	0	2	3	3	12.7	87	1.1	34.4	529	245	14.6	93	3.93	0.17	2.42	7.7	21.3	88	31.8	36.2	11.1	31.5429	8.4	9.3	-	0	15	5.9	94.1
410	M	27	1	0	1	1	0	0	0	0	1	1	0	0	0	0	0	0	0	0	0	5	5	6	26.2	34	2.27	85.1	157	68101	39.7	68	240	19.52	4.48	13.5	39.5	88.2	30.1	34.1	14.9	68.6	-	8.4	10.6	2	163	92.3	4.3
411	F	35	0	-	0	0	0	0	0	0	0	0	0	0	0	0	0	1	0	0	0	2	4	4	10	100	0.88	33.5	324	1977	14.7	83	40.28	5.93	3.4	11.6	34.3	100.8	34.2	34	13.5	59.3	-	9.3	-	1	119	71.3	22.7
412	M	62	0	-	0	0	0	0	0	0	1	0	0	1	0	0	0	0	0	0	0	2	0	1	12.1	92	1.06	31.7	584	932	17.6	101	8.14	10.95	3.78	11.3	33.5	88.5	30	33.9	13.4	44.3	-	8.2	-	2	518	67.8	23.5
413	M	66	0	-	0	0	0	0	0	0	1	1	0	0	0	0	0	0	0	0	1	3	3	5	12.9	84	1.13	35.2	469	942	19.9	78	10.16	5.3	2.41	7.7	23.4	96.9	31.7	32.7	15	60.7	-	10.1	0.8	3	64	93.7	2.8
414	M	65	1	22	0	1	0	0	0	1	1	1	0	0	0	1	0	0	0	0	0	4	5	6	13.7	77	1.2	29.7	368	9614	17.9	79	88.66	7.65	2.6	9.2	27.1	104.1	35.4	34	19.8	52.8	-	11.1	-	5	89	93.2	4.1
415	M	60	1	21	0	0	0	0	0	0	0	0	0	0	0	0	0	0	1	0	0	4	4	4	13.3	80	1.16	29	341	1400	13.4	64	13.53	5.65	2.44	7.7	22.8	93.6	31.6	33.8	14.9	58.8	-	10.7	0.8	3	44	79.9	9.3
416	M	47	1	21	0	1	0	1	0	0	0	0	0	0	0	0	0	0	1	0	0	4	5	5	14.3	72	1.25	33.7	383	1256	14.4	66	10.47	7.02	3.64	10.5	30	82.6	28.9	34.9	16	22.9	-	6.8	5.3	5	24	87.4	7.3
417	M	49	1	5	0	0	1	1	0	0	0	0	0	1	0	0	0	0	1	0	0	3	2	3	11.4	100	1	32.1	462	3487	25.4	81	26.08	13.06	4.45	13.5	39.7	89.2	30.3	34	12.1	48.922	11.6	10.2	-	0	297	75.6	15.3
418	F	56	1	21	0	1	0	0	0	0	1	1	0	0	0	0	0	0	0	0	0	6	6	8	18.7	51	1.63	37.4	349	7346	16.4	54	82.82	20.19	5.07	15.9	45.5	89.7	31.3	34.9	12.4	57.4	-	8.9	13.2	3	61	97.5	0.8
419	M	64	0	-	0	0	0	0	0	0	0	0	0	0	0	0	0	0	0	0	0	0	1	1	14.3	72	1.25	31.9	540	435	16.6	82	4.32	6.57	4.41	12.9	39.8	90.2	29.3	32.5	14.1	46.3	-	8.3	-	1	244	68.8	21.5
420	M	73	0	-	0	0	0	0	0	0	0	0	0	1	0	0	0	0	0	0	0	0	0	0	10.5	100	0.92	25.7	423	303	14.2	84	4.49	6.83	3.13	10	30.5	97.3	32	32.9	12.9	57.4	-	7.4	0.3	1	127	83.1	6.2
421	M	76	1	46	0	0	0	0	0	0	0	0	1	1	0	0	0	0	0	0	0	2	2	2	14.8	72	1.28	63.3	534	1996	16.2	34	18.47	12.05	3.27	9.3	25.6	78.3	28.4	36.3	17.5	-	-	13.2	-	0	153	83.6	9.3
422	M	52	0	-	1	0	0	0	0	0	1	1	0	0	0	1	0	0	0	0	0	4	4	5	10.8	100	0.95	31.8	435	2038	15.1	77	18.47	0.39	2.83	8.4	25.2	89	29.7	33.4	15	50.4	-	9.1	3.5	3	46	84.5	10.3
423	F	25	1	28	1	0	0	0	0	1	0	0	1	0	0	0	0	0	0	0	0	0	1	0	12.2	90	1.07	27.8	363	487	14.5	132	4.44	14.15	3.12	9.7	28	89.8	31.3	34.8	14.7	44.5	-	7.9	-	3	159	82.7	9.8
424	M	72	1	34	1	0	0	0	0	1	1	1	0	0	0	0	1	0	0	0	0	3	4	3	16.6	59	1.45	32.3	590	2799	16.4	69	24.64	14.54	2.17	7.1	21.4	98.8	32.5	32.9	15.2	59.4	-	8.1	1.2	2	263	89.5	3.4
425	F	72	0	-	1	1	0	0	1	0	1	0	0	0	0	1	0	0	0	0	0	6	7	6	26	36	2.24	63.8	477	1399	17.6	56	10.1	13.61	2.67	7.9	23.6	88.4	29.6	33.5	14.5	-	-	-	-	0	22	92.4	3.6
426	M	65	0	-	0	0	1	0	0	0	0	0	0	1	0	1	0	0	0	0	0	4	4	4	18.3	52	1.59	36.3	462	3306	20.5	63	62.01	7.83	2.68	8.3	25.6	95.7	31	32.4	16.5	48.9	-	7.9	3	2	263	84	8.6
427	F	55	0	-	0	0	0	0	0	0	0	0	0	0	0	0	0	0	0	0	0	3	4	4	14.7	72	1.27	22.3	273	3075	16.4	61	43.16	21.26	3.68	11.3	34.3	93.2	30.7	32.9	15.3	33.7153	8.8	10.6	-	0	156	90.9	4.5
428	F	32	0	-	0	0	0	0	0	1	1	1	0	0	0	0	0	0	0	0	0	4	4	3	20.6	45	1.79	40.4	626	1405	16.1	62	13.15	36.95	2.36	6.2	20.3	86	26.3	30.5	17.4	29.9136	8.1	10.2	-	0	194	93.7	2.1
429	F	77	1	28	1	1	0	0	0	0	1	1	0	0	0	0	0	0	0	0	0	6	5	5	19.9	50	1.72	51.5	332	1024	16.2	47	9.36	20.8	3.24	9.8	29	89.5	30.2	33.8	15.4	-	-	12.2	-	0	46	72.7	19.2
430	M	22	0	-	0	0	0	0	0	0	1	1	0	0	0	0	0	0	0	0	0	3	3	4	13.5	78	1.18	32.9	507	5834	16.7	91	51.91	26.41	5.32	16.3	48.3	90.8	30.7	33.8	12	52.7	-	7.8	2	1	431	89.2	4.8
431	F	57	1	38	1	1	0	0	0	1	0	0	0	0	0	1	0	0	0	0	0	5	6	6	11.4	100	1	29.8	262	3344	15.1	54	29.37	1.73	2.48	7.8	21.8	87.8	31.3	35.6	13.3	65.7	-	8.4	2.2	2	4	67.9	26.3
432	M	58	0	-	0	0	0	0	0	0	1	1	0	0	0	0	0	0	0	0	0	4	1	3	18.6	51	1.62	50.6	332	900	102	53	7.35	13.15	3.93	9.8	31.9	81.2	24.9	30.7	15.2	51.9	-	8.5	2.6	2	282	90	3.5
433	F	25	1	13	0	0	0	0	0	0	0	0	0	1	0	0	0	0	0	0	0	2	0	3	12.8	85	1.12	22.2	285	788	14.8	85	6.11	13.19	3.4	10.3	30.2	88.9	30.3	34	13.5	62.2	-	9.1	2.4	1	148	86.4	7.7
434	F	53	0	-	0	0	0	0	0	0	1	0	0	0	0	0	0	0	0	1	0	2	0	2	13.7	77	1.2	39.3	564	974	18.6	86	8.8	10.31	2.7	8.3	24.9	92	30.7	33.4	16.2	39.4	-	9.5	3.9	4	707	86	4.1
435	M	27	1	37	1	1	0	0	0	0	1	1	0	0	0	0	0	0	0	0	1	6	6	6	41.2	20	3.57	68.9	256	690	25.4	45	15.97	6.42	2.29	7	20.9	90.9	30.7	33.7	16.1	73.9	-	8.4	36.8	4	29	91	4.8
436	M	72	0	-	0	1	0	0	0	1	1	1	1	0	0	0	0	0	0	0	0	4	3	2	20.1	47	1.75	37.1	534	670	15.4	54	6.82	10.54	2.74	8.5	25.4	92.7	31.1	33.5	15.7	58	-	8.9	-	3	168	86.8	5.4
437	M	67	1	18	0	1	0	1	0	1	1	1	0	0	0	0	0	0	0	0	0	4	6	8	13.9	75	1.21	57.6	618	14340	16.4	52	134.82	28.92	3.98	12.6	35.3	88.8	31.7	35.7	12.8	69.2	-	8.6	18.3	2	53	96.1	1.5
438	F	63	0	-	1	0	0	0	1	0	1	1	0	0	1	0	0	0	0	0	0	5	5	5	17.3	59	1.5	30.3	336	947	15.6	60	8.56	0.64	3.02	9.1	26.4	87.4	30.1	34.5	13.9	42.9479	10.5	12	-	-	23	6	63
439	M	78	0	-	0	0	0	0	0	0	0	0	0	0	0	0	1	0	0	0	0	4	3	4	16.3	61	1.43	28.9	341	859	15.2	66	8.8	3.38	2.59	9.1	26.9	103.7	35.1	33.8	16.9	57.7	-	8.5	-	3	79	70.2	13.7
440	M	55	0	-	0	0	0	0	0	0	0	0	0	0	1	0	0	0	0	0	0	2	3	3	13.6	78	1.19	35.1	477	332	16.9	82	4.32	3.91	2.86	8.8	25.3	88.5	30.6	34.6	17	49.4	-	8.5	2.7	3	24	94.1	1.3
441	M	63	1	20	1	0	0	0	0	1	1	1	0	0	0	0	0	0	0	0	1	2	2	2	13.6	78	1.19	39.1	462	1275	19.1	75	14.58	23.97	2.91	9.3	29.3	100.7	32.1	31.9	15.3	62.2	-	9.6	5.2	2	128	93.5	3.5
442	M	59	1	13	0	0	0	0	0	0	0	1	0	0	0	0	0	0	0	0	0	2	2	1	21.5	43	1.87	59.5	411	488	80.1	45	3.93	14.59	3.51	9.1	27.9	79.4	25.9	32.7	15.5	47.6	-	8.7	0.2	2	367	90.8	2.5
443	F	74	1	37	1	0	0	0	1	0	1	1	1	0	0	0	0	0	0	0	0	4	3	2	78.9	10	6.77	58.2	469	551	17.7	83	7.53	7.73	3.3	10.2	30.5	92.4	30.9	33.5	13.4	58.5	-	7.7	-	1	206	83.9	7.2
444	M	18	1	22	0	0	0	0	0	0	0	0	1	0	0	0	0	0	0	0	0	2	0	0	11.7	97	1.02	25.6	200	885	17.8	96	7.53	15.15	3.61	10.4	31.7	87.7	28.8	32.9	13.1	55.6	-	8.6	1.1	1	190	92.7	3.8
445	F	55	0	-	0	0	0	0	0	0	0	0	0	0	1	0	0	0	0	0	0	2	1	1	14.8	69	1.3	31.5	477	832	16.3	92	8.8	20.1	2.98	8.6	26.6	89.3	28.9	32.3	18.7	66.8441	14.9	11.7	-	-	125	12	13
446	M	61	1	30	1	1	0	0	1	1	1	1	0	0	0	0	0	0	0	0	1	6	9	8	16.9	58	1.47	36.4	405	6401	15.8	71	62.81	0.5	3.14	10.5	28.9	92.1	33.4	36.3	17.1	55.2	-	9.2	7.3	5	39	49.6	44.6
447	F	38	1	25	0	0	0	0	0	0	1	0	0	0	0	0	0	0	0	0	0	3	4	5	21.3	44	1.86	36.3	429	478	14.8	63	5.07	0.94	2.7	8.6	25.5	94.6	31.9	33.7	18.6	42.5	-	10.3	-	5	55	35.1	57.8
448	M	63	1	20	1	1	0	0	0	1	1	1	0	0	0	0	0	0	0	0	0	5	6	6	17.1	57	1.49	123.1	442	8343	15.9	54	69.07	14.48	3.51	11.1	34.1	97	31.7	32.7	16.8	68.4	-	8.7	15.6	4	84	92.3	2.7
449	F	56	1	24	0	0	0	1	0	0	0	0	0	1	0	1	0	0	0	0	0	3	2	3	13.3	80	1.16	29.6	363	872	13.5	60	7.95	10.52	3.12	10.1	28.4	91.2	32.3	35.5	15.5	44	-	6.9	2.7	4	69	91	3.7
450	F	34	0	-	0	0	0	0	1	0	0	0	0	0	0	0	0	1	0	0	0	2	1	0	9.7	100	0.85	28	285	1229	15.9	103	9.67	4.92	3.34	11.4	33.8	101.1	34.1	33.7	13.2	50.7	-	7.2	-	0	430	43.5	47
451	M	36	1	35	1	1	0	0	0	0	1	1	0	0	0	1	1	0	0	0	0	5	6	5	17.8	54	1.56	83	74	47529	120	111	240	8.63	1.89	6	17.9	94.7	31.7	33.5	13.8	40.7755	10.1	9.7	-	-	326	25.4	69.8
452	F	73	1	36	0	1	0	0	0	0	1	1	0	0	0	0	0	0	0	0	0	6	7	8	16.2	61	1.41	200	368	7308	15.6	43	43.87	32.12	3.19	10.8	32.5	102	34	33.4	14	73.4	-	10.7	25.8	1	16	93	1
453	F	81	0	-	0	0	0	0	0	0	1	1	0	0	0	1	0	0	0	0	0	2	0	1	11.8	95	1.03	45	777	672	15.3	72	9.05	7.97	3.59	11.5	34.4	95.7	31.9	33.4	13.9	52.1	-	8.6	1	0	145	87.7	4.2
454	F	61	1	21	1	0	0	0	0	0	1	1	0	0	0	0	0	0	0	0	0	3	5	6	15.3	66	1.33	52	455	2715	16.3	50	22.01	27.5	3.52	9.9	28.2	80.3	28.1	35	17.2	49	-	8.9	12.1	5	52	17	15
455	M	25	0	-	0	0	0	0	0	0	0	0	0	1	0	0	0	0	0	0	0	0	0	0	10.4	100	0.91	33.2	690	212	15.2	122	0	7.99	3.7	12.6	35.7	96.4	34	35.3	12.1	48.3	-	7	2	0	235	45.6	25.4
456	F	89	1	33	0	0	0	0	0	0	0	0	1	0	0	0	0	0	1	0	0	4	5	5	17.3	56	1.51	37.3	673	7258	15.1	56	73.16	13.48	4.08	12.4	37.2	91.2	30.3	33.2	13.6	72.6	-	10.7	12.4	2	107	85.9	7.7
457	M	29	1	23	1	1	0	0	0	1	1	1	0	0	0	1	0	0	0	0	0	5	6	6	23.2	39	2.03	88.3	259	10638	17.6	48	85.83	62.92	2.18	6.7	17.9	82.1	30.7	37.4	19.5	44.0341	10.7	10.5	-	-	143	93	1
458	F	25	1	28	1	0	0	0	0	0	0	0	0	0	0	0	0	0	0	0	0	2	0	1	14.1	74	1.23	38.1	708	790	15.8	138	6.76	8.18	2.96	9.1	27.7	93.7	30.8	32.8	15.7	44.9	-	7.7	5.7	2	323	70.9	22.8
459	M	31	0	-	0	1	0	0	0	0	0	0	0	0	1	0	0	0	0	0	0	4	5	5	14.5	73	1.26	38.8	564	1932	15.4	78	16.1	0.84	2.39	7.6	22.1	92.5	31.8	34.4	13.5	50.0081	11.8	10.8	-	-	41	70.9	22.8
460	F	74	1	43	1	1	0	0	1	0	1	0	1	1	0	0	0	0	1	0	0	5	6	4	23.4	39	2.04	87.9	116	2187	18.7	39	16.91	7.65	1.79	5.1	15.5	86.6	28.5	32.9	18	-	-	-	-	-	86	85.4	9
461	F	65	1	25	1	0	0	0	0	0	0	0	0	0	0	1	0	0	0	0	0	2	0	1	11.2	100	0.98	22.4	336	644	16.4	120	5.01	10.96	3.52	10.2	31.4	89.1	29	32.5	16.9	46.9	-	8.3	1.5	5	122	93.3	3.1
462	F	65	1	25	1	0	0	0	1	0	0	0	0	0	0	1	0	0	0	0	0	2	1	1	11.2	100	0.98	22.4	336	644	16.4	120	5.01	10.96	3.52	10.2	31.4	89.1	29	32.5	16.9	46.9	-	8.3	1.5	5	122	93.3	3.1
463	F	55	1	29	1	1	0	0	1	1	1	1	0	0	0	1	0	0	0	0	0	6	8	6	25.6	35	2.23	64.8	225	1872	19.9	37	15.37	5.27	3.1	9.7	28.6	92.3	31.3	33.9	13.9	26.6551	7.5	9.5	-	0	6	75	15
464	M	31	0	-	0	0	0	0	0	0	0	0	0	0	1	0	0	0	0	0	0	4	5	5	14.5	71	1.27	41.5	665	1235	15.6	65	10.72	0.43	2.7	8.3	24.7	91.5	30.7	33.6	14.6	-	-	10.3	-	-	48	89.1	5
465	M	67	1	30	0	1	0	0	0	0	1	1	0	0	0	1	1	0	0	0	0	5	7	8	14.7	70	1.28	47.2	176	9300	19.6	42	85.53	3.63	2.82	8.6	26.3	93	30.3	32.6	16.2	61.4	-	9.6	15.7	3	22	80.9	4.1
466	F	67	1	16	1	0	1	0	1	1	1	0	0	0	0	0	0	0	0	0	0	2	4	2	28	32	2.44	43.6	455	109	17.1	95	3.42	9.9	2.57	7.3	22.5	87.5	28.4	32.5	19.1	60	-	8.3	2.8	2	205	83.7	7
467	F	61	1	33	1	1	0	0	1	0	1	1	0	0	0	1	0	0	0	0	0	5	6	8	14.2	75	1.23	41.6	328	5085	14.7	56	36.97	11.82	3.52	9.8	31.1	88.4	27.8	31.5	17.2	-	-	13.7	-	-	40	91.6	4.8
468	M	77	1	32	1	1	0	0	0	0	1	1	0	0	0	1	0	0	0	0	0	7	7	8	18.9	53	1.63	30.3	455	11995	15.7	75	115.9	9.88	3.34	9.8	29.6	88.6	29.3	33.1	14.5	-	-	-	-	-	42	93	3
469	M	61	1	30	1	1	0	0	0	0	1	1	0	0	0	0	0	0	0	0	1	7	7	8	18.5	51	1.61	57.1	219	11720	13.6	42	78.38	9.22	3.59	11.1	31.4	87.3	30.8	35.2	16	19.5	-	7.5	6.7	5	23	93.7	2.4
470	M	81	0	-	0	0	0	0	0	1	1	1	0	0	0	0	0	0	0	0	0	3	3	3	12.2	91	1.07	27.2	870	1893	17.4	70	18.06	8.47	4.13	13	37.6	91	31.3	34.4	14.7	72.1	-	9.9	2.1	3	88	92.1	3.6
471	F	73	0	-	1	0	0	0	0	0	1	1	0	0	0	1	0	0	0	0	0	4	4	6	13.8	76	1.21	31.8	462	69000	14.4	73	240	17.92	3.04	8.7	25.5	83.8	28.6	34.1	15.2	74.4	-	11.1	1.4	3	93	90.9	3.3
472	F	84	0	-	0	0	0	0	0	0	1	1	0	0	0	0	0	0	0	0	0	1	1	2	13.4	79	1.17	36.2	345	496	14.4	84	6.17	12.06	2.55	8.1	23.1	90.7	31.7	35	15.5	68.2	-	8.3	1	5	92	89.1	5
473	F	71	0	-	0	0	0	0	0	0	1	1	0	0	0	0	0	0	0	0	0	3	2	3	11.6	97	1.02	28.3	383	1123	14.6	65	13.47	3.59	3.67	11.3	34.3	93.7	30.8	32.9	13.1	40.8	-	8.9	4.7	1	97	87	6
474	F	55	1	29	1	1	0	0	1	1	1	1	0	0	0	1	0	0	0	0	0	5	8	6	17.2	56	1.5	50.6	236	2339	19.9	80	24.28	6.11	2.54	8	24	94.5	31.5	33.3	14.6	-	-	9.6	-	-	13	73.3	18.8
475	M	51	0	-	0	0	0	0	0	0	1	1	0	0	1	0	0	0	0	0	0	4	3	4	12.7	85	1.12	32.5	618	554	15.7	70	7.06	0.07	3.4	10.6	29.7	87.4	31.2	35.7	11.9	-	-	9.8	-	-	27	0	100
476	F	73	0	-	0	0	0	0	0	0	0	0	0	1	0	0	0	0	0	0	0	2	2	1	11.9	94	1.04	34	611	2487	15.9	93	21.58	9.35	3.36	10.8	32.2	95.9	32.1	33.4	13.6	45.4	-	8.6	-	0	263	67.2	22.9
477	M	68	1	30	0	1	0	0	0	1	1	1	0	0	0	1	1	0	0	0	0	7	9	8	19.9	47	1.73	48.2	160	8469	20.1	34	77.83	6.63	2.78	8.6	25.8	93	31.1	33.4	16.1	88.2	-	10.4	3	3	49	90	6
478	M	77	1	32	1	1	0	0	0	0	1	1	0	0	0	1	0	0	0	0	0	6	7	8	15.5	65	1.36	29	160	9911	17.4	85	86.28	6.4	3.02	8.8	27.7	91.7	29.1	31.8	14.8	-	-	-	-	-	33	87	5.2
479	M	72	1	27	1	1	0	0	0	1	1	1	0	0	0	1	1	0	0	0	0	7	9	8	34.3	25	2.98	122.9	388	3575	13.2	28	48.58	15.62	1.89	5.8	19.3	102.1	30.7	30.1	21	-	-	-	-	-	12	94.5	1
480	F	35	0	-	0	0	0	0	0	0	0	0	0	0	0	0	0	1	0	0	0	0	0	0	9.2	100	0.81	27.7	500	497	16.9	98	4.67	8.7	4.08	12.7	39.4	96.7	31.1	32.1	16.4	45.8	-	8.4	-	2	212	62.2	28.6
481	F	68	1	35	1	0	0	0	1	1	1	1	0	1	0	0	0	0	0	0	1	4	6	5	12.1	92	1.06	40.4	251	1311	15.1	63	18.95	5.9	3.54	10.9	30.5	86.2	30.8	35.7	15.4	-	-	12.4	-	-	43	91.8	1.9
482	F	62	1	27	0	0	0	0	1	0	0	0	1	1	0	0	0	0	0	0	0	3	3	3	12	93	1.05	32	788	4802	15.2	112	34.99	11.48	3.37	10.6	32.4	96.2	31.5	32.7	12.7	44.4	-	8	1.1	0	263	78.3	13
483	F	66	1	20	0	0	0	1	0	0	0	0	0	0	0	0	0	0	0	0	0	3	4	3	12	93	1.05	24.6	135	17347	15.8	93	142.56	15.32	4.28	13.6	39.4	92.2	31.7	34.4	12.3	48.7	-	7.6	1.6	1	180	95.7	1.6
484	F	53	1	13	0	0	0	0	0	0	0	1	0	1	0	0	0	0	0	0	1	4	5	5	15.3	66	1.33	44.3	176	1516	16.5	53	16.91	19.65	3.36	10.3	29.9	89	30.6	34.4	14.2	84.6	-	12	3.3	2	14	94.3	1.8
485	M	74	1	28	1	1	0	0	0	0	1	0	0	0	1	0	0	0	0	0	0	6	4	5	18.4	52	1.61	110	417	528	17.3	59	5.7	114.05	2.84	8.3	25.4	89.4	29.2	32.7	15.6	64.6717	14.5	10.7	-	-	28	2	1
486	M	20	1	25	0	1	0	0	0	1	1	1	1	0	0	0	0	0	0	0	0	8	11	8	70.3	11	6.04	43.7	80	17717	27.9	46	169.27	13.55	4.8	14.3	42.7	89	29.9	33.5	13.9	64	-	9.7	0.1	2	35	91.3	6.9
487	M	34	1	7	0	0	0	0	0	0	0	0	0	1	0	0	0	0	0	0	0	4	2	2	15.5	65	1.35	38.7	363	637	14	51	6.41	37.83	3.27	9.7	29.9	91.3	29.7	32.5	16.9	62.5	-	8.5	3	3	92	93.1	3
488	M	60	0	-	1	0	0	0	0	0	1	0	0	0	0	1	0	0	0	0	0	3	3	4	11.5	99	1.01	26.6	270	7995	17.5	100	83.5	12.38	3.97	10.8	33	83.2	27.2	32.7	14.9	64.7	-	8.8	0.7	3	123	86.6	8.2
489	M	45	0	-	0	0	1	1	0	0	1	1	0	0	0	0	0	0	0	0	0	3	1	2	12.8	85	1.12	27.6	512	9202	15.2	97	14.38	17.11	2.56	6.6	21.8	85	25.7	30.3	18.3	39.4	-	8.9	2	3	454	79.6	14.7
490	F	68	0	-	0	0	0	0	0	0	0	0	0	0	0	0	0	0	0	0	0	3	1	1	17.4	56	1.52	39.7	239	590	15.6	49	5.24	7.75	2.83	8.5	25.6	90.4	30	33.2	14.7	52.8	-	8.2	1.2	2	199	81.7	8.9
491	M	73	0	-	0	0	0	0	0	0	0	0	0	0	0	1	0	0	0	0	0	2	2	2	15.2	67	1.33	33.1	564	1494	16	93	14.06	13.14	3.24	9.7	30.5	94	29.8	31.7	12.7	50.7	-	8.2	-	1	266	83.6	7.6
492	M	76	1	11	1	1	0	0	1	0	0	0	0	1	0	1	0	0	0	0	0	5	6	5	16	62	1.4	36.3	359	936	13.6	47	10.04	0.6	2.46	7.3	22.7	92.3	29.7	32.2	16.4	53.2667	12.4	10.5	-	-	20	68.3	30
493	M	66	0	-	0	0	0	0	0	0	1	1	0	0	0	0	0	0	0	0	0	4	2	3	18.5	51	1.61	38	405	828	16.4	44	7.53	4.98	2.78	9	26.8	96.5	32.2	33.4	18.5	50.5	-	10.8	6.6	5	107	86	4
494	F	66	1	20	0	0	0	1	0	0	0	0	0	0	0	0	0	0	0	0	0	2	2	3	10.5	100	0.92	22.9	254	2865	15.6	107	31.38	11.34	3.85	12	35.6	92.4	31.1	33.6	12.4	46.7	-	8.9	-	0	173	89.8	5.5
495	F	74	0	-	1	1	0	0	0	0	1	1	0	0	0	1	0	0	0	0	0	6	7	8	17.7	54	1.54	35.6	243	69000	16.7	62	240	28.58	2.73	8	23	84.2	29.1	34.6	16.3	17.3	-	9.7	1.2	3	13	94.5	2.5
496	M	62	1	39	1	1	0	0	0	1	1	1	0	0	1	0	0	0	0	0	0	6	6	5	31.2	28	2.71	200	394	644	30.3	52	6.76	0.2	2.48	8.1	25.9	104.3	32.6	31.2	19	71.5	-	13	-	3	10	55	42
497	F	65	0	-	1	1	0	0	0	0	1	0	0	0	0	1	0	0	0	0	0	7	7	8	18.7	51	1.64	45	336	11264	23.8	51	117.97	2.99	2.75	9.3	28.7	104.4	33.8	32.4	21.3	-	-	-	-	-	14	76.7	11
498	M	62	0	-	0	0	0	0	0	0	1	0	0	0	0	1	1	0	0	0	0	2	1	1	13.3	80	1.17	39.2	317	1048	16.5	65	9.73	4.45	2.94	8.9	28.1	95.6	30.3	31.7	17.2	69.5596	15.4	12	-	-	120	59	21
499	M	20	1	25	0	1	0	0	0	1	1	1	1	0	0	0	0	0	0	0	0	7	10	8	30.9	28	2.68	56.5	111	18312	26.7	79	170.62	9.62	4.08	12.1	35.3	86.5	29.6	34.2	13.6	56.7	-	9.4	-	3	49	91.5	5.5
500	F	50	0	-	0	0	1	1	0	0	0	0	0	1	0	0	0	0	0	0	0	2	1	1	12.9	84	1.13	29.1	727	1399	14.4	108	13.86	11.6	4.5	13.5	40.8	90.7	30	33.1	12	43.491	10.6	9.7	-	-	176	80.8	9.6
501	M	85	1	24	1	1	0	0	0	1	1	1	0	0	0	0	0	0	0	0	0	5	5	5	15.5	65	1.36	47.7	306	991	16.3	44	6.88	1.8	2.55	8	25	98	31.4	32	15.9	66.7	-	10.9	-	3	37	82	10.9
502	M	67	1	34	0	0	0	0	0	0	1	0	1	1	0	0	0	0	0	0	0	0	0	2	12.5	87	1.09	27.2	354	430	14.8	86	4.44	15.45	4.25	10.9	36	84.7	25.6	30.3	28.3	29.9136	8.1	8.4	-	-	376	73.9	17
503	M	64	1	38	0	1	0	0	1	0	1	0	0	1	0	1	0	0	0	0	0	6	6	5	25	36	2.17	44.6	209	913	19	25	7.23	8.87	2.38	8.3	25.1	105.6	34.8	33	20	77.3	-	12.8	-	3	50	87.2	7.2
504	M	50	1	14	0	0	0	0	0	0	1	1	0	0	0	0	0	0	0	0	0	0	0	3	13.8	76	1.21	31.8	411	239	14.8	91	0	10.57	2.79	8.1	24.6	88.1	29	32.9	16.8	51.1	-	8.1	0.7	2	173	78.8	13.8
505	M	51	1	22	0	0	0	0	0	1	0	0	0	0	0	1	1	0	0	0	0	3	3	2	13.8	76	1.21	25.5	259	3662	16.9	71	20.54	9	3.65	11.3	36.3	99.5	31.1	31.2	17.9	47	-	8.5	1.7	2	188	86.5	5.7
506	M	67	1	37	1	0	0	0	0	0	1	1	0	1	0	0	0	0	0	0	1	5	7	5	12.1	92	1.06	41.6	72	1328	63	96	22.08	4.4	3.63	10.8	31.3	86.1	29.8	34.6	16	72.2	-	12.4	30.5	5	47	83.7	8.6
507	F	60	1	0	0	0	1	1	0	0	0	0	0	1	0	0	0	0	0	0	0	0	0	0	13	83	1.14	32.9	368	336	16.9	106	3.09	9.27	3.88	11.9	34.3	88.3	30.7	34.8	12.7	60.9	-	7.1	-	1	168	71.3	21.9
508	F	74	0	-	1	1	0	0	0	0	1	1	0	0	0	1	0	0	0	0	0	7	8	8	20.3	46	1.77	33.7	225	69000	16.4	105	240	20.23	2.81	8.1	24.1	85.7	29	33.8	17.2	17	-	9.6	3.2	5	16	93.2	3.7
509	M	70	1	32	0	0	0	0	0	0	0	0	0	1	0	1	0	0	0	0	0	4	4	5	16	65	1.39	37.9	363	1220	13.8	57	12.5	9.94	2.91	8.5	25	85.9	29.2	34	13.7	43.491	10.6	9.6	-	-	72	94.4	1.9
510	F	46	1	25	0	0	0	0	0	0	0	0	0	1	0	0	0	0	1	0	0	3	4	4	20.2	46	1.76	77	302	349	16.3	61	2.54	7	4.88	14.5	43.7	89.5	29.7	33.2	14.1	47.8	-	9	13.1	3	56	77.7	11.2
511	M	57	0	-	1	1	0	0	0	0	1	1	0	0	1	0	0	0	0	0	0	5	5	6	16.6	62	1.44	39.7	243	2187	18.7	61	18.13	18.58	3.58	11.5	33.5	93.6	32.1	34.3	17.4	-	-	-	-	-	21	76	6
512	F	77	1	17	0	0	1	0	0	1	0	0	1	0	0	0	0	0	0	0	0	2	1	0	12.8	85	1.12	35.1	717	1011	16.4	82	8.08	5.12	3.86	12.1	38.6	100	31.5	31.5	15.3	46.1	-	9.6	-	2	320	65	16.7
513	M	67	1	37	1	0	0	0	0	0	1	1	0	1	0	0	0	0	0	0	1	3	5	7	10.9	100	0.95	28.5	137	2540	19.8	120	28.93	5.31	3.88	11.9	34.6	89.4	30.7	34.3	16.1	73.5	-	13	44.2	5	68	80.6	10.1
514	F	80	1	21	0	1	0	0	0	1	1	1	0	0	0	1	0	0	0	0	0	4	6	5	13.5	78	1.19	25.7	897	2181	17.3	62	20.05	10.66	2.46	7.8	23.5	95.7	31.8	33.2	16.2	84.8	-	11.9	5.8	3	26	87.1	4.2
515	F	62	0	-	1	1	0	0	0	0	1	1	0	0	0	0	0	0	0	1	0	5	6	8	14	74	1.22	34.8	618	9562	15.3	55	86.95	7.14	2.23	7.9	21.8	97.4	35.4	36.4	14.3	49.3	-	9.9	-	2	48	74.3	14.1
516	M	70	1	32	0	0	0	0	0	0	0	0	0	1	0	1	0	0	0	0	0	1	1	2	14	74	1.23	35.6	558	453	14.6	60	6.7	9.4	3.83	11.1	34.4	89.8	29	32.3	14	48.3789	11.5	10.8	-	-	90	90.5	2.4
517	M	49	0	-	0	0	1	0	0	0	1	1	0	0	0	0	0	0	1	0	0	4	2	2	52	16	4.5	48.7	699	706	15.3	76	9.91	11.86	2.28	7.1	22.6	99.2	31.1	31.4	16.2	70.1	-	10.5	-	2	147	81.4	8.9
518	F	80	1	21	0	1	0	0	0	1	1	1	0	0	0	1	0	0	0	0	0	4	7	8	14.4	72	1.26	56.5	448	5567	15.8	74	47.79	13.68	3.5	10.9	31.2	89.2	31.3	35.1	16	64.1	-	9.4	9.3	4	53	90.4	1.4
519	F	72	1	20	1	1	0	0	0	1	1	1	0	0	1	0	0	0	0	0	0	5	6	6	27.6	32	2.39	66.1	788	2090	15.5	65	16.04	22.82	2.82	8.3	24.7	87.5	29.5	33.7	16.4	72.7	-	19	-	3	62	0	21
520	M	72	1	39	1	1	0	0	0	1	1	1	0	0	0	1	0	0	0	0	0	4	6	6	14.4	72	1.26	28.1	500	1337	15.3	62	10.91	0.21	2.14	7.3	20	93.2	34.2	36.7	16.1	44.1	-	9.7	-	5	15	10.1	84.5
521	F	68	1	35	1	1	0	0	1	1	1	1	0	1	0	0	0	0	0	0	1	6	10	8	19.1	50	1.67	147.8	297	2771	39.3	26	42.23	9.91	2.75	8.5	24.5	89.1	31	34.8	16.9	76.2	-	11.8	44.9	5	37	96	2
522	F	67	1	20	0	1	0	0	1	0	1	0	0	1	0	0	0	0	0	0	0	4	7	5	13.1	82	1.14	43.3	142	2486	19.8	66	20.75	13.69	2.45	7.4	21.6	88.3	30.4	34.4	14.3	51.1	-	7.7	7.6	4	39	91.5	3.4
523	F	53	1	26	0	0	0	0	0	0	1	1	0	0	1	0	0	0	0	0	0	3	4	7	11.8	95	1.03	35.4	324	2049	17.1	89	26.01	4.08	2.51	8.3	24.9	99.2	33.2	33.5	18.7	69.8	-	9.1	-	3	72	78.5	11
524	M	24	1	5	0	0	0	0	0	0	0	0	0	1	0	0	0	0	0	0	0	0	0	0	10.8	100	0.95	30.1	285	140	15.4	109	0	4.38	4.86	15.1	43.8	90.1	31.1	34.5	12.2	52	-	7	-	0	223	71.2	20.6
525	F	31	0	-	0	1	0	0	1	0	1	0	0	0	1	0	0	0	0	0	0	5	7	8	17.6	55	1.53	29.1	380	2810	15.4	77	25.14	202.1	2.42	8.9	24	99.2	36.6	36.8	17	51.1	-	7.3	3.9	3	42	0	2
526	F	22	0	-	0	1	0	0	0	1	1	1	0	0	1	0	0	0	0	0	0	6	6	6	18.6	51	1.63	33.4	417	1807	13.1	65	15.9	0.2	2.8	8.3	23.1	82.5	29.6	35.9	11	-	-	-	-	-	9	50	50
527	M	51	1	37	1	1	0	0	1	1	1	1	0	0	0	1	1	0	0	0	0	7	11	8	19.3	49	1.68	77.2	83	13243	34.5	44	121.47	12.82	2.52	7.7	23.9	94.8	30.5	32.1	14.4	71.6	-	11.4	46.2	2	53	59	38
528	M	51	1	37	1	1	0	0	1	1	1	1	0	0	0	1	1	0	0	0	0	7	11	8	24.9	36	2.16	124.6	60	10646	31.9	27	98.43	12.56	1.12	3.6	11.6	103.1	32	31	19.4	64.3	-	12.4	12.7	4	53	87	8
529	M	45	1	35	1	1	0	0	1	0	0	0	0	0	0	1	1	0	0	0	0	7	9	7	31.9	27	2.77	46.1	174	14437	16.9	27	148.05	13.29	3.39	9.3	29.7	87.6	27.5	31.3	26.5	17.7	-	8.3	2.7	4	39	96	0.7
530	M	48	1	34	1	1	0	0	1	0	0	0	1	0	0	0	0	0	0	0	0	8	11	7	32.7	26	2.84	87.9	84	13645	20	36	150.86	4.43	1.29	4	12.1	93.9	30.8	32.8	14.3	60.5	-	10.6	19.2	1	21	93	6
531	F	62	0	-	1	1	0	0	0	0	1	1	0	0	0	0	0	0	0	1	0	5	6	8	14.1	74	1.23	40	618	11642	16.4	70	102.23	11.14	2.63	8	23.9	90.9	30.4	33.4	16.1	18.6	-	8.2	1.2	5	16	71.4	16.8
532	F	74	1	43	1	1	0	0	1	0	1	0	1	1	0	0	0	0	1	0	0	7	8	5	23.5	41	2.03	91	61	814	21.7	31	7.71	11.2	2.39	7.3	20.8	87	30.5	35.1	13.8	-	-	12.5	-	-	36	91	5
533	F	62	1	27	0	0	0	0	1	0	0	0	0	1	0	0	0	0	0	0	0	2	2	1	12.9	84	1.13	42.9	614	1413	16	53	15.17	12.61	3.36	10.5	32.3	96.1	31.2	32.4	14.6	57.8	-	8.7	7.1	2	409	68.8	17.4
534	F	43	0	-	0	0	0	0	0	0	0	0	0	1	0	0	0	0	0	0	0	2	1	1	12.8	87	1.11	25.9	198	1123	16.2	73	11.35	13.74	4.19	11.3	33.8	80.7	27	33.4	16.9	36.9739	9.4	9.1	-	-	195	94.8	2.3
535	F	69	0	-	1	1	0	1	0	1	1	1	0	0	0	0	0	0	0	0	0	4	6	7	12	93	1.05	32.2	552	2252	15.5	65	25.64	4.89	2.34	7.8	22.7	97.1	33.3	34.3	14.8	68.9	-	11.6	13.7	3	41	90	6
536	M	67	1	37	1	1	0	0	0	1	1	1	0	1	0	0	0	0	0	0	1	4	6	5	12.2	91	1.07	46.1	122	858	19.2	87	10.04	8.33	3.4	10.6	31.1	91.4	31.2	34.1	18.2	72.2	-	11.4	17.8	5	44	93	4
537	F	65	1	37	1	1	0	0	1	0	1	1	0	0	0	0	0	0	0	0	0	6	8	8	21.8	42	1.89	85.3	209	1960	15.9	40	25.72	15.2	2.65	9.1	29.8	112.2	34.1	30.4	24.2	66.1	-	11.4	24.2	3	46	89.1	4.2
538	F	67	1	20	0	1	0	0	1	0	1	0	0	1	0	0	0	0	0	0	0	5	7	7	11.2	100	0.98	37.8	150	4543	18.2	98	36.44	4.99	2.94	9.1	25.7	87.2	30.9	35.4	14	42.5	-	8.2	0.4	3	33	82	6.6
539	M	65	0	-	1	1	0	0	1	0	0	0	0	0	0	1	0	0	0	0	0	5	6	5	19	48	1.71	32.8	273	7928	15	71	75.12	34.33	2.68	8	24.3	90.7	29.9	32.9	14.1	36.4308	9.3	9.6	-	-	129	81	8
540	F	72	1	20	1	1	0	0	0	1	1	1	0	0	1	0	0	0	0	0	0	7	9	8	20.7	45	1.81	37.4	313	6983	18.6	100	70.96	12.82	2.77	8.7	24.7	89.3	31.4	35.1	15.4	84.4	-	16.6	-	3	43	0	11
541	M	77	1	55	1	1	0	0	1	1	1	1	1	0	0	0	0	0	0	0	0	6	8	6	19.5	48	1.7	41.2	254	10791	19.2	45	98.9	13.56	2.96	9.2	27.1	91.5	31	33.9	15.9	69	-	10.5	23.7	3	90	87.4	6
542	F	71	0	-	0	0	0	0	0	0	0	0	0	1	0	0	0	0	0	0	0	2	1	1	12.7	85	1.11	29.7	546	1457	15.4	71	17.45	11.35	3.78	10.4	31.1	82.3	27.4	33.3	16.4	53	-	8.1	1.8	4	499	64.7	13.1
543	F	62	0	-	0	0	0	0	0	0	0	0	1	1	0	0	0	0	0	0	0	2	2	3	12.8	85	1.12	50	611	2841	16.5	63	27.39	7.79	3.3	10.3	31.2	94.5	31.1	32.9	15.1	47.6	-	8.8	-	3	424	63	23.5
544	M	34	0	-	0	0	0	0	0	0	0	0	0	0	1	0	0	0	0	0	0	3	3	4	13.8	78	1.2	38.5	131	837	17.2	51	7.47	0.37	3.02	8.6	25.7	85.1	28.5	33.5	13.9	42.4048	10.4	10.4	-	-	79	9	82
545	F	66	1	38	1	1	0	0	0	1	1	1	0	0	0	1	0	0	0	0	0	6	6	5	22.2	43	1.94	39	349	752	15.6	43	5.94	0.42	3.65	10.8	33.5	91.8	29.5	32.1	16.6	73	-	13.5	-	4	21	29.4	52.3
546	F	72	1	43	1	1	0	0	0	1	1	1	0	0	0	0	0	0	0	0	0	5	8	8	15	68	1.31	54.9	641	6007	14.1	59	54.77	7.62	2.78	8.8	27.6	99.3	31.6	31.8	17.3	68.8	-	13.7	25.3	4	46	95.7	0.9
547	M	83	0	-	0	0	0	0	1	0	0	0	1	1	0	0	0	0	0	0	0	2	2	1	12	93	1.05	34.7	435	2097	15.6	90	19.77	7.06	2.84	8.9	27.3	96.4	31.5	32.7	13.8	45	-	8.4	-	0	239	77.4	13.8
548	M	72	0	-	0	0	0	1	0	0	0	0	0	0	0	0	0	0	0	0	0	2	1	1	11.7	96	1.03	28.1	469	1401	16.5	82	15.17	8.15	3.37	10.5	32.4	96.2	31.2	32.4	18.1	47.3	-	8.3	-	3	311	65.5	23
549	F	69	0	-	1	1	0	1	0	1	1	1	0	0	0	0	0	0	0	0	0	3	4	5	11.9	94	1.04	31.6	799	1757	13.9	56	19.02	9.44	2.01	6.4	19.5	97.2	31.8	32.7	16.1	73.9	-	11.4	4.3	3	58	89.8	4.2
550	F	88	1	25	0	0	0	0	0	1	0	0	1	0	0	0	0	0	1	0	0	3	4	4	17.1	57	1.49	61	292	2833	14.2	66	30.33	5.83	2.66	8.4	24.7	92.6	31.5	34.1	15.7	50.9	-	8.4	8.5	4	124	81.4	8.9
551	M	75	1	20	0	0	0	0	0	0	1	1	0	1	0	0	0	0	0	0	0	4	2	2	26.6	33	2.31	39.1	571	810	17.8	50	7.77	19.8	3.62	10.6	33	91.4	29.3	32.1	14.9	51.4	-	8.8	1.5	2	236	94.8	2.7
552	F	85	0	-	0	1	0	0	0	1	1	1	0	0	0	0	0	0	0	0	0	5	7	8	18.1	53	1.58	42.9	289	22112	17.3	51	223.5	45.4	3.58	11.4	32.1	89.5	31.8	35.5	13.1	77.3	-	8.3	29.9	2	69	96.4	0.3
553	F	35	0	-	1	1	0	0	0	1	1	1	0	0	0	1	0	0	0	0	0	7	9	8	20.7	45	1.8	28.8	388	10661	15.9	66	97.64	0.2	1.92	5.9	17	88.4	30.7	34.7	22.5	47.9	-	8.4	-	3	7	23.1	58.5
554	F	35	0	-	1	1	0	0	0	1	1	1	0	0	0	1	0	0	0	0	0	7	9	8	30.7	30	2.64	42.1	429	9949	15.8	52	99.61	0.2	2.75	8.7	25.4	92.4	31.6	34.3	19.9	-	-	-	-	-	7	30.8	61.5
555	M	17	0	-	1	1	0	0	0	1	1	1	0	0	0	0	0	0	0	0	0	5	6	5	20	47	1.75	104.1	292	5985	16.7	75	53.34	19.42	2.69	8.2	26.6	98.9	30.6	30.9	22	58.5	-	11.3	7	3	143	98	2
556	F	66	1	38	1	1	0	0	0	1	1	1	0	0	0	1	0	0	0	0	0	6	9	8	32.6	26	2.82	42.9	136	2766	17.5	39	25.79	0.2	2.13	6.6	19.8	92.9	30.8	33.2	14.9	60.2	-	9.1	-	4	27	26.3	66.2
557	M	59	0	-	0	0	0	0	0	0	0	0	0	0	0	1	0	0	0	0	0	4	3	3	16.5	62	1.43	44	492	1194	14.3	91	12.89	2.49	3.47	10.3	29.9	86.2	29.7	34.4	13.3	49.4651	11.7	10.7	-	-	96	75	16
558	M	83	0	-	0	0	0	0	0	0	0	0	1	1	0	0	0	0	0	0	0	0	0	1	12.3	90	1.08	27.4	492	269	16.6	98	3.2	8.88	5.31	16.6	50.1	94.3	31.2	33.1	13.9	56.4	-	8.8	0.9	0	145	82.4	11.6
559	M	67	1	37	1	0	0	0	0	1	1	1	0	1	0	0	0	0	0	0	1	1	4	4	13	83	1.14	59.4	125	483	16.9	89	7.47	1.79	3.37	10.4	30.1	89.3	30.8	34.5	14.7	58.3	-	8.5	55.2	3	68	81	11
560	M	63	0	-	1	1	0	0	0	1	1	1	0	0	0	0	1	0	0	0	0	5	6	6	42.7	20	3.7	70.9	161	2347	17.1	16	10.16	14.38	1.89	7.4	21.5	113.7	39.2	34.5	21.6	60.7	-	10.3	0.5	3	70	86.7	1.9
561	F	65	1	23	0	0	0	0	0	0	0	0	0	1	0	1	0	0	0	0	0	2	2	1	13.1	84	1.14	27.7	289	2471	17.6	76	21.72	11.47	3.86	11.6	34.9	90.4	30.1	33.2	13	-	-	8.5	-	-	921	71.4	11.7
562	M	60	1	32	0	1	0	0	0	1	0	0	0	0	0	1	1	0	0	0	0	8	11	7	54.1	15	4.68	99.7	82	3445	19.6	18	61.45	20.67	3.15	11.4	33.6	106.7	36.2	34	15.3	68.5	-	10.7	29.4	4	27	89.7	1.4
563	M	49	0	-	0	0	1	0	0	0	0	1	0	0	0	0	0	0	1	0	0	4	3	4	17.7	54	1.54	38.4	262	866	17.1	54	7.77	25.42	2.73	8.6	25.4	92.9	31.6	34.1	15.4	70.8	-	9.9	3.9	3	75	95.5	2.1
564	F	72	1	20	1	1	0	0	0	1	1	1	0	0	1	0	0	0	0	0	0	5	6	8	18	54	1.57	40.6	411	3554	14.6	65	30.93	1.16	2.93	8.6	25.1	85.8	29.4	34.2	15.7	78.1	-	9.7	-	3	66	3	25
565	F	81	0	-	0	0	0	0	0	0	0	0	0	1	0	0	0	0	0	0	0	3	4	6	11.8	95	1.04	35.9	246	2695	15.2	64	28.12	12.3	2.21	6.9	21.3	96.6	31.3	32.4	17.5	61.4	-	8.7	2	3	72	90.5	4.8
566	F	63	0	-	0	1	0	0	0	0	1	1	0	0	0	0	0	0	0	0	0	5	5	6	23.1	40	2.01	34.2	378	1779	19.4	26	15.04	1.36	3.18	10.2	30.4	95.6	32.2	33.6	14.4	74.5	-	11.3	-	2	77	1	92
567	F	35	1	15	0	1	0	0	1	0	0	0	1	1	0	0	0	1	0	0	0	4	6	5	17.2	57	1.5	44.6	103	2694	15.6	55	25.64	12.97	2.95	8.8	25.9	87.8	29.7	33.8	14.7	69	-	8.5	0.9	3	98	85.8	5.7
568	F	71	0	-	0	0	0	0	0	1	1	1	0	0	0	0	0	0	0	0	0	4	5	5	12.4	89	1.08	31.4	611	1311	17.4	81	14.06	3.93	2.68	8.5	25.7	95.6	31.5	32.9	24.3	19.9	-	8	-	5	47	88	8.3
569	M	50	1	29	0	0	0	0	1	0	1	1	0	0	0	1	0	0	0	0	0	4	4	5	16	62	1.4	32	429	624	15.4	81	4.84	22.08	4.49	13.5	39.5	88	30.2	34.3	14.5	42.9	-	9	10.5	3	79	90	4
570	F	25	0	-	0	0	0	0	0	0	0	0	0	0	1	0	0	0	0	0	0	5	4	4	16.2	61	1.42	36.6	500	524	13.9	80	4.21	0.2	2.69	8.5	24.1	89.6	31.6	35.3	12.5	42.9479	10.5	8.9	-	-	43	5.2	89.5
571	M	68	1	17	0	0	0	0	0	0	0	0	0	1	0	0	0	0	0	0	0	2	1	1	11.6	98	1.01	26	262	783	15.4	95	11.8	15.71	3.48	10	30.3	87.2	28.7	32.9	15.6	46	-	8.2	4.8	3	135	91.7	2.3
572	M	57	1	16	0	0	0	0	1	1	0	0	0	1	0	0	0	0	0	0	0	3	7	7	14.8	69	1.29	45.1	186	2786	15.2	71	35.14	5.34	2.99	9	25.5	85.2	30	35.3	13.6	59.6	-	8.4	4	2	53	88.5	4.9
573	F	48	1	37	1	0	0	0	0	1	1	1	0	0	1	0	0	0	0	0	0	3	4	5	11.2	100	0.98	38.1	302	1357	14.4	118	17.86	22.09	2.72	9.1	26.6	98	33.3	34	19.8	78.2	-	10.1	4.9	3	61	88.5	7.7
574	M	50	1	29	0	0	0	0	1	0	1	1	0	0	0	1	0	0	0	0	0	4	4	5	17.9	54	1.56	32.6	264	1152	14.6	51	9.42	37.58	3.35	10	29	86.7	30	34.6	14.8	62	-	9.3	3.9	4	52	96.1	1.1
575	F	67	1	30	0	0	0	0	0	0	1	1	0	0	0	0	0	0	0	1	0	4	5	7	10.1	100	0.88	20.9	218	4828	17.6	75	40.13	4.15	2.95	9	25.5	86.3	30.5	35.3	13.4	63.4	-	10.9	1.1	4	54	84	10
576	F	55	1	19	0	0	0	0	0	0	0	0	0	1	0	1	0	0	0	0	0	2	0	0	11.3	100	0.99	28.2	273	827	16.6	114	7.18	4.92	3.64	11.3	33.7	92.6	31	33.4	14.3	60	-	9.4	-	1	223	86.5	6.2
577	M	73	1	35	0	0	0	0	0	0	1	1	1	1	0	0	0	0	0	0	0	1	1	2	11	100	0.97	35.5	672	481	14.1	78	6.46	12.96	3.03	9.3	28	92.2	30.6	33.2	14.3	52.2	-	8.5	1.4	1	81	89.4	4.2
578	M	73	1	35	0	0	0	0	0	0	1	1	1	1	0	0	0	0	0	0	0	3	1	3	14	75	1.23	47.8	681	741	15.1	76	9.3	39.78	3.04	9.4	28.1	92.5	30.9	33.4	14.5	72.5	-	9	19.5	2	81	96.8	0.1
579	M	58	0	-	0	0	0	0	0	0	1	0	0	1	0	0	0	0	0	0	0	2	2	3	20.7	45	1.81	200	248	161	18.5	80	0	9.32	3.35	10.7	31.5	94	31.9	33.9	14.9	42	-	8.9	-	3	122	85.2	10.8
580	F	64	0	-	0	1	0	0	0	0	1	1	0	0	0	0	0	0	0	0	0	4	4	5	11.3	100	0.99	34	552	6708	16.6	65	54.69	8.52	3.22	9.5	29	89.9	29.5	32.8	14.7	55.5	-	8.6	0.8	4	98	78.5	12.5
581	F	20	0	-	0	0	1	1	0	0	0	0	0	0	0	0	0	0	0	1	0	5	4	4	15.8	63	1.38	88.7	388	573	14.9	97	4.55	7.59	4.15	11.4	34.5	83.2	27.4	33	14.2	15.5	-	9.1	-	2	19	60.9	24.7
582	F	69	0	-	1	1	0	1	0	1	1	1	0	0	0	0	0	0	0	0	0	4	7	8	15	68	1.31	45.7	423	2828	18.8	60	27.1	7.94	2.85	8.6	26.7	93.7	30.1	32.2	16.7	60.3	-	9.9	10.9	3	45	92.1	3.1
583	F	64	0	-	0	0	0	0	0	0	1	1	0	0	0	0	0	0	0	0	0	3	4	5	11.7	97	1.02	34.7	429	3181	19.5	66	45.28	7.42	3.57	10.6	31.4	88.1	29.7	33.7	15	52.7	-	7.6	1.3	4	117	70.3	16.5
584	F	69	0	-	0	0	1	1	0	0	0	0	0	0	0	0	0	0	0	0	0	2	0	0	10.4	100	0.91	23.2	163	1074	17	95	9.73	11.31	2.86	9	26.8	93.9	31.5	33.6	16.8	55.8	-	8.2	0.9	2	247	86.5	7.1
585	F	79	1	39	1	1	0	0	0	1	1	1	0	0	0	1	1	0	0	0	0	5	7	8	16.6	59	1.45	200	378	9160	39.7	50	82.21	2.89	3.2	9.6	28.6	89.3	30	33.6	17.3	72.9	-	11.5	29.2	5	66	86.3	8.7
586	M	55	0	-	0	1	0	0	1	0	1	1	0	0	0	1	0	0	0	0	0	6	9	8	16.4	63	1.42	48.5	133	11699	21.8	22	112.87	7.88	2.8	7.3	22.8	81.4	26.1	32	16.6	-	-	-	-	-	24	62.8	16.2
587	M	25	1	30	0	0	0	0	0	0	0	0	1	1	0	0	0	0	0	0	0	2	1	1	11	100	0.96	26.9	717	1853	14.4	93	18.74	10.23	2.99	9.3	27.3	91.4	31.2	34.1	14.4	65.2	-	8.8	0.9	2	121	86.1	3.5
588	F	54	0	-	0	0	0	0	0	0	0	0	0	0	1	0	0	0	0	0	0	2	2	2	11.6	98	1.01	32.1	604	1139	16.8	74	11.1	39.03	2.68	8.8	25.5	95	32.9	34.7	17.6	67.1	-	11.6	15.5	4	116	98	1
589	F	54	1	34	0	0	0	0	0	1	1	1	1	0	0	0	0	0	0	0	0	4	3	3	32.9	26	2.85	37.8	571	770	14.9	128	7.89	11.62	2.29	6.9	20.9	91.3	30.2	33.1	16	40.2	-	9.1	5.8	3	163	91.6	3.4
590	M	84	0	-	0	0	0	0	0	0	0	0	1	0	0	0	0	0	0	0	0	3	2	4	14	74	1.22	40.3	462	706	15.7	105	7.89	8.53	2.94	9.4	28	95.2	31.8	33.4	14.9	71.6	-	12.3	-	3	76	77.9	12.3
591	M	88	0	-	0	0	0	0	0	1	1	1	0	0	0	0	0	0	0	0	0	2	4	3	15	70	1.3	110	332	2789	20.9	70	24.92	5.98	2.8	8.4	27.7	98.9	30	30.3	15.9	44.0341	10.7	10.3	-	-	126	84.3	14.2
592	M	62	1	38	0	0	0	0	1	0	0	0	0	1	0	0	1	0	0	0	0	4	7	4	24.2	37	2.1	91	131	214	16.7	44	0	0.72	2.56	7.7	24.2	94.5	30	31.8	13.5	58.1	-	8.7	-	2	10	63	23
593	F	72	1	34	1	0	0	0	0	1	1	1	0	0	1	0	0	0	0	0	0	3	6	6	15.1	67	1.32	45.4	225	2351	16.3	59	20.12	15.82	2.92	8.9	26.7	91.4	30.5	33.3	13.8	28.8275	7.9	11.9	-	-	57	1	30
594	M	66	1	17	1	0	0	0	1	1	0	0	0	1	0	1	0	0	0	0	0	2	6	5	14.1	76	1.22	31.8	207	2536	15.1	62	40.13	9.18	3.83	11.1	32.7	85.4	29	33.9	14.9	44.5772	10.8	10.5	-	-	118	86.4	8.9
595	F	57	1	0	1	1	0	0	0	0	1	1	0	0	0	1	0	0	0	0	0	4	6	8	14.8	72	1.28	35.5	276	15707	15.3	46	145.07	22.47	2.68	8.1	24.5	91.4	30.2	33.1	16.4	76.6198	16.7	12	-	-	58	85.9	6.6
596	F	74	0	-	0	0	0	0	0	1	1	1	0	0	0	1	0	0	0	0	0	4	6	5	19.9	47	1.73	62.3	151	305	21.5	36	2.87	7.72	2.64	8	24.6	93.1	30.4	32.6	17.4	78.4	-	14.3	-	4	45	17.7	72
597	M	50	0	-	0	0	0	0	0	0	0	0	0	1	0	0	0	0	0	0	0	0	0	0	10.8	100	0.95	25.9	196	216	15.9	98	0	4.67	3.41	10.6	30.9	90.5	31	34.3	16	55.6	-	7.7	0.8	3	190	79.2	14.9
598	M	28	1	23	0	1	0	0	0	0	1	0	1	1	0	0	0	0	0	0	0	4	4	6	15.7	64	1.37	42.4	883	4572	15.9	63	39.05	12.81	3.69	10.2	30.9	83.9	27.8	33.1	15.2	62.3	-	10.3	22.3	3	111	93.3	3
599	F	90	0	-	1	0	0	0	0	1	1	1	0	0	0	0	0	0	0	0	0	2	3	2	26.7	33	2.32	49.1	336	236	17.7	77	3.09	10.5	3.38	10.3	32.6	96.4	30.5	31.6	13.7	33.7153	8.8	9	-	-	150	67.1	19.8
600	F	47	0	-	1	0	0	0	0	1	1	1	0	0	0	1	1	0	0	0	0	4	5	6	16.5	60	1.48	46.6	234	1922	16	37	15.9	0.44	3.45	10.1	30.1	87.2	29.3	33.6	17.1	66.8441	14.9	11.3	-	-	79	2	85
601	F	31	0	-	0	0	0	0	0	0	0	0	0	0	1	0	0	0	0	0	0	3	4	4	16	62	1.4	42.8	442	482	14.5	85	4.15	0.36	2.44	7.5	22.3	91.1	30.6	33.6	12.4	46.9	-	8.4	0	1	22	0	100
602	M	82	1	22	1	0	0	0	0	1	1	1	0	0	0	0	0	0	0	0	0	2	4	4	15.1	67	1.32	125.8	227	1780	15.6	47	18.26	28.26	3.1	10.3	31.6	101.8	33.4	32.8	17.3	78.3	-	10.8	5.9	3	111	93.3	0.8
603	M	74	1	22	0	0	0	0	0	0	1	1	0	0	0	0	0	0	0	0	0	2	2	3	15	68	1.31	40.1	799	744	14.4	59	18.4	24.58	3.91	12	36	92.1	30.7	33.3	13.1	69.2	-	8.7	5.8	1	195	94.3	1.7
604	F	60	0	-	0	1	0	0	0	0	1	0	0	0	1	1	0	0	0	0	0	5	7	8	15.1	67	1.32	30.1	292	13344	17.3	81	120.04	3.25	2.74	8.9	24	87.6	32.3	36.9	18.9	91.5	-	10.2	4.7	5	18	90	3
605	M	76	1	20	1	0	0	0	0	0	1	0	0	1	0	1	0	0	0	0	0	3	2	5	14.2	75	1.23	64.4	341	604	14	52	5.53	33.43	3.17	10.1	31	97.8	31.9	32.6	17.7	-	-	-	-	-	58	94.6	2.3
606	M	59	0	-	1	0	0	0	0	0	0	0	0	0	0	1	1	0	0	0	0	2	3	3	11.5	99	1.01	27.2	405	463	14.2	97	4.95	1.53	1.75	6	18.4	105.4	34.5	32.7	23	76	-	10.5	7.4	5	27	76.6	13.2
607	M	79	0	-	0	0	1	0	0	0	0	0	0	1	0	0	0	0	0	0	0	4	4	2	38.9	21	3.36	43.5	411	2167	17.2	57	20.05	6.51	3.64	9.8	30.9	84.9	27	31.8	19.9	59.8	-	9	0.1	3	269	75	13.4
608	M	43	0	-	0	0	0	0	0	0	1	1	0	0	0	1	0	0	0	0	0	5	5	8	14.1	73	1.24	30	673	3115	15.7	82	27.1	6.9	2.23	8.1	24.6	110.3	36.3	32.9	17.2	46.2065	11.1	12	-	-	40	70.4	10
609	F	35	0	-	0	0	0	0	0	0	0	0	0	0	0	0	0	0	0	1	0	2	3	2	14.7	70	1.29	28.2	429	2372	14.7	80	23.85	18.32	3.85	11.7	34.1	88.6	30.3	34.2	13.1	48.2	-	8.4	3.4	1	177	93.6	3
610	M	74	0	-	0	0	0	0	0	0	0	0	0	1	0	0	0	0	0	0	0	0	0	0	11.5	99	1.01	28.4	359	457	15.9	73	4.21	8.4	3.79	11.6	34.9	92	30.7	33.3	13.3	58.3	-	7.3	1.8	2	123	85	3.4
611	M	70	1	35	0	1	0	0	0	0	0	0	0	1	0	1	0	0	0	0	0	4	5	7	15.7	66	1.36	34.6	151	2873	15.9	51	25.21	7.07	3.25	9.4	28.5	87.7	28.9	33	13.5	42.4048	10.4	10.5	-	-	53	87.2	6.6
612	F	33	1	20	0	0	0	0	0	1	0	0	0	0	1	0	0	0	0	0	1	3	3	3	16.7	59	1.46	38.5	317	2186	15.5	54	16.77	28.19	4.02	12.2	37.8	94	30.3	32.2	15.6	61.8	-	9.2	6.9	4	136	93.7	1.2
613	F	26	0	-	0	0	0	0	0	0	1	0	0	0	0	0	1	0	0	1	0	1	1	2	16	62	1.4	36	190	393	20.4	71	3.31	9.37	4.18	12.7	38.4	91.8	30.3	33	15.9	42.2	-	7.8	2.2	2	247	79.1	11.1
614	M	20	0	-	0	0	0	0	0	0	1	0	0	0	0	0	0	0	0	1	0	2	0	1	11.1	100	0.97	26.1	195	770	19	104	6.58	22.01	3.94	12.4	35.8	90.8	31.5	34.7	12.8	45.7	-	7.6	0	1	175	25	63
615	M	72	0	-	0	1	0	0	0	0	1	1	0	0	0	0	1	0	0	0	0	5	7	8	14.5	71	1.27	36.3	618	5654	15	54	43.47	13.34	4.18	14.2	40.6	97	34.1	35.1	13.1	69.6	-	10.7	10.4	1	43	89.6	7
616	F	70	0	-	0	0	0	1	0	0	0	0	0	1	0	0	0	0	0	0	0	2	0	0	11.4	100	1	25.3	611	925	14.3	88	8.26	3.38	3.42	10.8	32	93.5	31.5	33.7	15.6	39.1	-	8.2	0	3	218	56	31.5
617	F	39	1	13	0	0	0	0	1	0	0	0	0	1	0	0	0	1	0	0	0	3	3	4	14.2	73	1.24	37.1	154	1266	16	55	9.91	13.58	3.42	11	32	93.7	32.2	34.4	14.5	58.6	-	10.9	5.4	2	63	82.1	11.6
618	M	59	1	6	0	0	0	0	0	0	0	0	0	1	0	0	0	0	0	0	0	2	0	2	14.1	74	1.24	31.8	285	788	14	74	7.59	11.21	2.55	7.9	22.8	89.4	30.8	34.5	14.2	43.7	-	8.5	1.8	3	124	82.7	11
619	M	38	1	35	0	1	0	0	0	1	0	0	0	1	0	0	0	0	0	0	1	6	8	5	25.2	35	2.19	131.7	127	1018	16.1	55	11.8	8.19	2.16	6.7	18.5	85.5	30.9	36.2	16.5	64.4	-	7.5	27.5	4	25	85.3	3.1
620	F	77	1	31	1	0	1	0	1	0	1	0	0	1	0	0	0	0	0	0	0	3	5	5	16.4	60	1.43	38.3	810	364	16.2	59	5.07	2.65	3.11	9.3	30.9	99.5	30	30.1	14.8	67.4	-	10.9	0	3	44	67	25
621	M	46	1	37	1	0	0	0	0	0	1	1	0	0	0	1	0	0	0	0	0	4	3	5	16.6	59	1.45	28.9	641	3202	16.5	72	25.36	27.43	3.81	10.5	34.9	91.6	27.6	30.1	18	40.2324	10	9.7	-	-	276	97.2	0.8
622	M	74	1	25	1	1	0	0	0	1	1	1	0	0	0	1	0	0	0	0	0	6	7	6	19.5	48	1.71	71.8	558	1280	14.9	53	15.11	39.03	3.63	11.1	33.4	92	30.6	33.2	14.6	-	-	13.2	-	-	47	91.7	2.3
623	F	26	0	-	0	0	0	0	0	0	0	0	0	1	0	0	0	0	0	0	0	2	2	1	27.9	32	2.43	120	175	215	120	82	3.31	22.48	4.03	12.3	37.5	93.1	30.6	32.9	12.2	46.4	-	7.9	1.6	0	278	90.9	5.6
624	M	23	1	24	0	0	1	1	1	0	0	1	0	1	0	0	0	0	1	0	0	2	1	0	11.7	96	1.03	46.3	442	814	19.6	77	8.8	11.83	3.48	10.8	30.7	88.4	30.9	35	13.5	54.8	-	8.1	1.2	2	125	85.4	8.9
625	M	56	0	-	0	0	0	0	0	0	1	1	0	0	0	1	0	0	0	0	0	4	5	5	12.2	91	1.07	26	341	2356	14.3	97	20.89	5	3.09	10.6	30.8	99.7	34.2	34.3	19.5	50.6	-	9.9	0	4	49	74.9	16.9
626	F	48	1	19	1	0	0	0	0	1	1	1	0	1	0	0	0	0	0	0	0	2	2	2	15.1	70	1.31	40.6	273	622	14.5	51	8.08	3.73	3.68	11.1	33.7	91.6	30.2	32.9	14	47.8358	11.4	10.4	-	-	147	74	20.4
627	F	42	1	33	1	0	0	0	1	0	0	0	0	1	1	0	0	0	0	0	0	4	6	7	14.1	74	1.23	26.2	186	9906	16.7	116	84.93	60.8	1.92	5.9	17	89	30.6	34.4	17.4	62.1	-	9.5	87	5	72	4	1
628	M	23	1	18	0	0	0	0	0	0	0	0	1	1	0	0	0	0	0	0	0	2	0	0	12.4	89	1.08	28	317	900	15.5	80	6.94	12.53	3.37	10.3	32.1	95.1	30.6	32.1	13.2	46.4	-	7.8	1.9	0	211	76.6	18
629	M	82	1	22	1	1	0	0	0	1	1	1	0	0	0	1	0	0	0	0	0	6	7	6	23	39	2	148.8	202	1257	15.4	52	11.99	31	2.54	8.6	26	102.3	33.6	32.9	17.1	75.2	-	15.4	2.5	3	27	95	1.4
630	M	81	1	36	1	1	0	0	0	0	1	1	0	0	1	0	0	0	0	0	0	6	6	6	39.1	23	3.36	77	611	1422	14.4	50	17.65	0.15	2.42	7.8	24.8	102.5	32.2	31.5	14.8	43.491	10.6	11.3	-	-	21	60	26.7
631	M	74	1	25	1	1	0	0	0	1	1	1	0	0	0	1	0	0	0	0	0	6	6	5	20.8	47	1.8	63.9	500	1022	14.3	45	8.8	34.28	3.07	9.2	28	91.2	30	32.9	14.8	97.8005	20.6	13.4	-	-	36	89.4	2.9
632	M	79	1	13	0	0	1	0	0	0	0	0	0	1	0	0	0	0	0	0	0	4	4	3	33.7	25	2.92	42.2	373	1231	16	61	11.8	8	4.1	11.6	35.7	87	28.4	32.6	16	68.8	-	10.2	0	3	118	77.8	11
633	F	50	0	-	0	0	0	0	0	0	0	0	0	1	0	0	0	0	0	0	0	1	2	3	13.2	81	1.16	37.4	523	381	13.1	71	4.95	9.92	2.44	7.4	22.2	91.2	30.5	33.5	13.3	54.4	-	9.5	0	2	58	83.6	10.8
634	F	49	0	-	0	0	1	1	0	0	0	0	0	0	0	1	0	0	0	0	0	4	4	2	28.7	30	2.49	35.6	939	1286	15.1	114	24.28	12.1	3.24	9.6	30.9	95.4	29.6	31.1	14.4	53.8098	12.5	10.8	-	-	391	89.3	8.2
635	M	56	0	-	1	1	0	0	1	1	0	0	0	0	0	1	1	0	0	0	0	5	7	5	21.8	42	1.89	35.7	163	2063	16.3	44	18.74	6.31	2.47	8.2	23.2	94	33.1	35.2	17.7	57.9	-	8.3	0.6	3	52	90.7	4.7
636	F	60	0	-	1	1	0	0	0	0	1	1	0	0	0	1	0	0	0	0	0	5	6	7	13.6	77	1.19	30.9	211	12588	14.3	87	134.19	3.46	2.66	8.3	25.1	94.4	31.2	33.1	14.8	95.6281	20.2	13.3	-	-	13	81.2	16.5
637	M	66	0	-	1	1	0	0	1	0	1	1	0	0	0	1	0	0	0	0	0	3	3	6	16.1	62	1.41	34.6	168	1379	16.6	51	12.95	12.12	2.69	8	23.4	87.3	29.7	34	14.8	51.6	-	8.2	4.7	3	135	90.7	1.9
638	M	42	0	-	1	1	0	0	0	1	1	1	0	0	0	0	0	0	0	0	0	4	4	3	24.8	36	2.15	64.1	159	783	17.2	48	7.23	2.52	2.4	7	22.1	92.1	29.2	31.7	14.7	-	-	11	-	-	106	95.3	2.5
639	M	80	0	-	1	1	0	1	1	0	1	1	0	0	0	1	0	0	0	0	0	5	6	8	16.5	60	1.45	34.5	332	3182	14.7	43	33.33	13.51	3.61	10.4	32.9	91.1	28.8	31.6	16.4	36.9739	9.4	10.9	-	-	61	89.2	5.1
640	M	60	1	24	0	1	0	1	1	0	1	1	0	0	0	0	0	0	0	0	0	7	10	8	25.9	35	2.26	120	111	9418	92.2	57	43.16	21.85	2.66	8.5	25.4	95.5	31.8	33.3	15.4	63.7	-	10.4	3.3	5	50	81.9	7.2
641	M	79	1	24	1	1	0	0	1	1	1	1	0	1	0	1	0	0	0	0	0	7	10	8	23	39	2	91.8	211	5814	120	35	58.35	6.58	3.33	9.5	28.4	85.5	28.6	33.5	15.2	69.8	-	11.1	1.4	3	38	79.7	9.6
642	M	74	1	27	0	1	0	0	0	0	0	0	1	1	0	0	0	0	0	0	0	4	4	6	13.6	78	1.19	32.1	399	3111	15.5	50	31.38	8.33	3.65	12.3	36.2	99.3	33.7	33.9	14	68.5	-	11.1	2.7	1	51	83.5	9.3
643	F	55	1	34	0	0	0	0	0	1	1	0	1	0	0	0	0	0	0	0	0	2	2	2	12.6	86	1.1	34.5	665	1463	15.3	131	13.6	8.1	2.98	8.7	25.7	86.4	29.1	33.6	16.2	46.2	-	9.3	12	4	173	85.4	8.4
644	M	25	1	32	0	1	0	0	1	1	0	0	0	1	0	0	1	0	0	0	1	5	8	5	17.7	54	1.54	51	79	1197	17.7	65	12.89	7.46	2.35	7.2	20.7	88	30.4	34.5	16.7	63.3	-	8.4	0	5	62	65.3	20.3
645	M	42	0	-	1	1	0	0	1	1	1	1	0	0	0	0	0	0	0	0	0	4	7	5	26.5	33	2.3	100	164	477	16.8	46	4.32	6.27	2.69	7.8	23.7	88.1	29	32.9	14.4	41.8617	10.3	11.8	-	-	39	97.4	1.3
646	M	69	0	-	0	0	0	0	1	0	0	0	1	0	0	0	0	0	0	0	0	2	1	0	12.4	88	1.09	29.3	552	692	14	86	7.65	7.55	3.02	9.7	28.4	94.1	32.2	34.2	14.9	59.2	-	8.5	0.9	3	287	77.6	12.4
647	M	82	1	11	0	0	0	0	1	0	0	0	1	1	0	0	0	0	0	0	0	4	3	1	20	47	1.74	30.2	447	585	15.6	71	4.55	14.34	3.09	10.5	30.9	100.1	34.1	34.1	13.2	55.5	-	8.3	0.7	1	255	93.3	3.8
648	M	74	1	21	1	1	0	0	1	1	1	1	0	0	0	0	1	0	0	0	0	7	10	8	32.7	28	2.81	73.6	176	5916	23.2	35	54.05	8.03	2.98	8.8	26.3	88.3	29.5	33.5	15.7	57.6115	13.2	-	-	-	33	87.9	6.5
649	M	58	1	24	1	0	0	0	1	1	0	1	0	0	1	0	0	0	0	0	1	4	7	4	22.6	40	1.97	38.1	477	449	15.2	72	4.89	1.54	1.1	3.3	10.3	93.6	30	32	14.8	-	-	-	-	-	21	4	76
650	M	52	0	-	0	0	0	0	0	0	0	0	0	0	0	1	0	0	0	0	0	3	3	3	11.8	95	1.03	27.5	584	7912	13.1	82	63.36	6.18	2.87	9.4	28.3	98.5	32.7	33.2	15.5	48.6	-	7.6	3.9	3	130	77	13.5
651	F	60	0	-	1	1	0	0	0	0	1	1	0	0	0	1	0	0	0	0	0	6	8	8	17.8	54	1.56	35.6	108	16070	17.9	64	156.44	10.15	3.3	10.5	30.7	93	31.8	34.2	15.8	53.8098	12.5	11.1	-	-	26	85.8	10
652	F	41	0	-	0	0	0	0	0	0	1	1	0	0	0	0	0	0	0	0	0	2	1	2	13.6	78	1.19	32.1	584	1327	15.5	90	12.76	24.29	3.63	10.9	32.2	88.9	30.2	33.9	12.9	57.9	-	8.2	4.7	1	405	84.4	8.2
653	M	72	1	25	1	1	0	0	1	1	0	0	1	0	0	1	0	0	0	0	0	6	9	7	16.7	61	1.45	48.5	411	9683	14.5	58	43.4	17.94	3	8	26	86.7	26.7	30.8	17.9	-	-	-	-	-	42	65	28
654	M	42	0	-	0	1	0	0	1	0	1	1	0	0	1	0	0	0	0	0	0	5	5	5	16.8	58	1.47	51.9	191	656	15.4	41	6.88	0.11	2.39	6.9	21	87.9	28.9	32.9	12.9	43.491	10.6	10.9	-	-	40	35	45
655	M	42	0	-	0	1	0	0	0	0	1	0	0	0	1	0	0	0	0	0	0	5	5	6	17.4	56	1.52	32.1	571	2164	13	84	10.85	0.13	2.41	6.5	20.3	84.2	27	32	18.1	63.0424	14.2	10.9	-	-	41	30.8	69.2
656	M	76	1	25	1	1	0	0	0	1	1	1	0	0	0	0	1	0	0	1	0	5	6	6	16.1	62	1.41	152.3	172	1399	19.9	47	16.24	4.68	3.29	10.2	30.1	91.7	31.1	34	17.6	79.4	-	11.4	2	3	14	19	72
[truncated: 5 more columns]

## Sheet: Set 2
No.	Sex	Age	ICU	APACHE2	expire	DIC	Anticoagulation	Thrombosis	Bleeding	organ failure	SIRS	Infection	Tissue	Surgery	Hema	Cancer	Liver	Obstetric	Vascular	Immunologic	organ transplant	ISTH	PT	PT(%)	INR	aPTT	Fibrinogen	D-Dimer	TT	AT III	Protein C	WBC	RBC	Hb	Hct	MCV	MCH	MCHC	RDW	PDW(fL)	MPV	PLT	Neu(%)	Lympho(%)	Mono(%)	Eo(%)	Baso(%)	Rate
1	M	61	0	-	0	0	0	0	0	0	0	0	0	1	0	0	0	0	0	0	0	0	14.1	76	1.15	33.9	502	2.64	17.7	81	87	6.41	3.67	10.5	33.4	91	28.6	31.4	12.6	8.9	8.9	380	65.8	23.9	6.9	3.1	0.3	-
2	M	63	1	0	0	0	0	0	0	0	1	1	0	0	0	0	0	0	1	0	0	2	15.8	62	1.31	30.5	863	3.02	17.6	61	55	22.55	4.49	12.6	37.8	84.2	28.1	33.3	14	13.2	11.2	240	85.8	7.2	6.8	0.1	0.1	-
3	F	63	1	33	1	1	0	0	0	0	1	1	0	0	0	0	0	0	0	1	0	3	12.2	100	1	34.8	570	6.24	17.9	62	64	1.46	2.68	9	25.6	95.5	33.6	35.2	14.9	10.7	11	54	93.8	1.4	4.1	0	0.7	-0.16
4	F	57	0	-	1	1	0	0	0	1	0	0	0	0	0	1	0	0	0	0	0	4	12	103	0.98	24.2	282	4.31	19.6	84	83	4.86	2.31	8.4	25.7	111.3	36.4	32.7	18	21.2	12.6	24	89.4	5.3	5.1	0.2	0	-
5	F	67	1	12	0	0	0	0	0	0	0	0	0	1	0	0	0	0	0	0	0	2	14.1	75	1.16	23.6	110	4.35	22.5	60	58	13.09	3.52	11.1	32.5	92.3	31.5	34.2	15.6	11.8	10.5	103	95.3	2.5	2.1	0	0.1	-
6	M	30	1	4	0	0	0	0	0	0	0	0	1	0	0	0	0	0	0	0	0	0	12.4	97	1.01	26.4	229	0.68	20.9	115	137	17.04	3.94	11.8	36.5	92.6	29.9	32.3	13	9.7	10	253	91.9	3.5	4.5	0	0.1	-
7	F	81	1	23	1	1	0	0	1	0	0	0	0	1	0	0	0	0	0	0	0	5	19.6	46	1.62	55.6	49	4.19	32.3	30	-	7.4	3.66	10.6	30.7	83.9	29	34.5	15.7	17.2	12.9	127	81.3	10.7	6.8	0.8	0.4	0.138378
8	F	68	1	25	0	1	0	0	0	0	0	0	0	0	0	0	0	0	1	0	0	5	16.4	60	1.35	34.5	86	56.03	26.9	68	74	18.52	3.85	12	36	93.5	31.2	33.3	13	12.4	10.9	158	90.3	6.7	2.6	0.1	0.3	-
9	F	86	0	-	0	0	0	0	0	0	1	1	0	0	0	0	0	0	0	0	0	2	15.3	66	1.25	37	535	4.29	18.6	62	51	9.4	3.09	9.5	28.7	92.9	30.7	33.1	14.8	15.1	12	187	84.4	3.6	2.9	8.9	0.2	-0.092233
10	M	77	1	20	0	0	0	0	0	0	0	0	0	0	0	0	0	0	1	0	0	2	13.8	78	1.14	33.3	502	8.04	18.6	90	124	19.03	2.87	7.6	23	80.1	26.5	33	18.7	8.6	9.4	297	85.8	8.9	4.6	0.6	0.1	-
11	M	79	1	27	0	1	0	0	0	0	1	1	0	1	0	0	0	0	0	0	0	4	18.9	47	1.58	41.1	570	7.02	19.6	38	35	7.68	3.18	9.5	27.5	86.5	29.9	34.5	16.1	15.9	12.5	86	86.1	8.9	4.6	0.4	0	-0.0391304
12	M	64	1	31	1	1	0	0	1	0	1	1	1	0	0	1	1	0	0	0	0	4	14.1	75	1.16	32.3	247	9.7	19.7	43	33	4.05	2.69	9.1	26	96.7	33.8	35	16.8	15.4	12	29	73.2	10.6	12.8	3.2	0.2	-0.215661
13	M	73	0	-	1	1	0	0	0	1	1	1	0	0	0	0	0	0	0	0	0	4	22.5	39	1.87	48.9	342	3.64	18.9	47	28	0.65	3.46	11.1	33.6	97.1	32.1	33	13.2	11.6	10.6	121	69.2	23.1	7.7	0	0	-
14	M	57	0	-	0	0	0	0	0	0	1	1	0	0	0	0	0	0	0	0	0	2	14.4	73	1.18	30.9	293	0.5	20.7	58	47	1.91	3.35	12.3	36.6	109.3	36.7	33.6	12.9	11	10.9	41	27.2	52.9	17.8	1.6	0.5	0.0222222
15	M	56	1	24	1	1	0	0	0	0	1	1	0	0	0	0	0	0	0	1	0	5	14.2	74	1.17	58.4	236	38.82	27.3	48	40	20.63	4.21	13.4	39.3	93.3	31.8	34.1	15.6	19.8	12.9	42	84.5	6.1	3.8	5.2	0.4	-0.551724
16	M	75	0	-	0	0	0	0	0	1	0	0	1	0	0	0	0	0	0	0	0	4	12.7	92	1.04	28.6	299	58.84	20.6	83	89	3.69	2.28	7.9	24.1	105.7	34.6	32.8	19.4	9	10.1	71	55.3	30.9	6.5	7	0.3	-
17	F	68	1	26	0	1	0	0	1	0	0	0	1	0	0	0	0	0	1	0	0	3	14.8	70	1.21	29.1	118	80	24.8	73	68	11.62	4.18	12.7	38.2	91.4	30.4	33.2	12.5	9.5	9.5	199	57.7	31	5.6	5.5	0.2	-
18	F	80	0	-	0	0	0	0	0	0	0	0	0	1	0	0	0	0	0	0	0	2	15.5	64	1.28	31.4	472	10.87	18.2	78	60	14.16	3.95	11.5	34.6	87.6	29.1	33.2	12.8	10.5	10.2	287	90.7	2.8	4	2.3	0.2	-0.17194
19	M	64	1	31	1	1	0	0	1	0	1	1	1	0	0	1	1	0	0	0	0	2	14.8	70	1.21	32.5	161	1.92	21.3	37	24	4.17	2.13	6.9	20.3	95.3	32.4	34	17.1	14.7	12.6	21	82.3	11.5	4.1	1.9	0.2	-1.4876
20	F	57	1	10	0	1	0	0	1	0	0	0	1	1	0	0	0	0	1	0	0	5	39.5	21	3.38	39.2	193	53.17	23.2	74	25	21.78	4.38	12.6	38.8	88.6	28.8	32.5	14.4	8.7	9.4	150	90.9	3	5.9	0	0.2	-
21	M	68	0	-	1	1	0	0	0	0	1	1	0	0	1	0	0	0	0	0	0	5	18.5	49	1.53	44.4	535	9.05	17.1	72	49	0.65	2.33	7	20	85.8	30	35	16.1	13.5	11.7	26	83.1	13.8	3.1	0	0	0.605042
22	F	53	1	8	1	1	0	0	0	0	1	1	1	1	0	0	0	0	0	0	0	3	24.7	35	2.06	46.1	420	2.07	19.6	33	-	4.42	2.57	7.9	24.6	95.7	30.7	32.1	19.1	16.3	13.2	58	77.1	10.6	5.7	5.9	0.7	-0.126482
23	M	81	1	16	0	0	0	0	0	0	1	1	0	0	0	1	0	0	0	0	0	3	16.9	57	1.39	36.6	653	7.98	19.2	84	71	40.2	2.73	9.4	29.3	107.3	34.4	32.1	15.3	11.7	10.4	347	90.5	2.7	6.7	0	0.1	0.517741
24	M	39	1	21	0	1	0	0	0	0	0	0	1	0	0	0	0	0	1	0	0	3	13.7	80	1.13	30.4	174	24.95	21.9	96	83	18.11	3.15	9.4	28.5	90.5	29.8	33	13.3	8.7	9.2	114	90.6	3	6.3	0	0.1	-
25	M	40	0	-	0	0	0	0	0	0	1	1	1	0	0	0	0	0	0	0	0	2	14.7	70	1.21	26.4	143	9.74	22	70	54	22.4	4.79	14.4	43.6	91	30.1	33	12.4	13.2	10.9	109	98	1.2	0.7	0	0.1	-
26	M	64	1	31	1	1	0	0	0	0	1	1	0	0	0	1	1	0	0	0	0	6	19.3	46	1.61	40.8	170	11.3	22.6	51	29	2.3	2.47	7.9	22.8	92.3	32	34.6	17	13.8	-	14	82.6	9.6	4.8	2.6	0.4	-0.0432432
27	M	57	1	6	0	0	0	0	0	0	0	0	0	1	0	0	0	0	1	0	0	0	12.6	94	1.04	30.5	327	0.46	20.9	97	98	5.31	4.95	15.3	46.5	93.9	30.9	32.9	13.2	11.3	10.4	194	43.4	44.1	8.3	3.6	0.6	-
28	M	56	1	24	1	1	0	0	0	0	1	1	0	0	0	0	0	0	0	1	0	4	15.2	67	1.25	46.6	266	6.45	19.5	46	37	13.3	2.84	8.7	27.1	95.4	30.6	32.1	15.9	13.1	-	34	95.7	2.5	1.6	0	0.2	-0.552632
29	F	81	0	-	0	0	0	0	0	0	0	0	1	1	0	0	0	0	0	0	0	0	14.4	73	1.18	29.1	610	2.39	18.5	79	93	5	3.79	11.7	35.5	93.7	30.9	33	13.3	8.5	8.6	369	50	26	13.6	10.2	0.2	0.178914
30	M	68	0	-	1	1	0	0	0	0	1	1	0	0	1	0	0	0	0	0	0	5	18.6	47	1.55	39	610	3.63	17.9	64	37	0.01	2.24	6.7	20	89.3	29.9	33.5	15.4	-	-	5	0	100	0	0	0	-0.374026
31	M	77	0	-	1	1	0	0	0	1	1	1	0	0	0	0	0	0	0	1	0	3	15.3	66	1.25	38.4	313	3.87	19	47	49	15.96	2.83	8.3	26.7	94.3	29.3	31.1	21.4	20.8	14.7	76	80	7.6	10.2	1.6	0.6	-0.218182
32	M	62	0	-	0	0	0	1	0	0	0	0	0	1	0	0	0	0	0	0	0	2	11.3	116	0.92	30.5	177	4.27	20.2	118	170	21.5	3.84	11.5	34.4	89.6	29.9	33.4	12.7	10.5	10.2	158	95.7	2.9	1.3	0	0.1	-
33	M	58	1	17	0	0	0	0	0	0	0	0	0	1	0	0	0	0	0	0	0	2	13.6	81	1.12	26.2	839	3.04	16.6	80	60	14.99	3.48	12	35.4	101.7	34.5	33.9	13.1	9.9	9.4	162	95	3	1.8	0.1	0.1	-0.038961
34	M	58	0	-	0	1	0	0	0	1	1	1	0	0	0	0	0	0	0	1	0	3	18.9	47	1.58	37.5	535	4.13	18	43	46	52.36	3.52	10.2	32.9	93.5	29	31	14.5	9.4	9.1	523	88.2	8.2	3.6	0	0	-
35	M	82	1	14	0	0	0	0	0	0	0	0	0	1	0	0	0	0	1	0	0	2	13.7	80	1.12	31.5	472	7.66	18.4	104	-	9.36	4.33	12.3	38	87.8	28.4	32.4	13.7	11.4	10.1	191	60.1	28.1	6.1	5	0.7	-
36	M	77	0	-	0	0	0	0	0	0	0	0	0	1	0	1	0	0	1	0	0	2	12.1	102	0.99	27.5	316	4.27	19.9	91	100	7.19	4.91	15.4	46.5	94.7	31.4	33.1	12.5	11	9.8	173	62.3	29.6	6.1	1.7	0.3	-
37	F	71	1	14	0	0	0	0	0	0	0	0	1	1	0	0	0	0	1	0	0	3	13.7	80	1.13	25.9	186	50.54	21.6	84	88	10.28	3.29	11.5	35.2	107	35	32.7	13.2	12.1	11.4	111	80	9.9	9.5	0.4	0.2	-
38	F	75	1	30	0	1	0	0	1	0	0	0	1	0	0	0	0	0	0	0	0	4	18	50	1.5	29.1	282	4.13	19.6	87	69	5.31	2.96	9.1	28	94.6	30.7	32.5	14.3	11.2	11.1	67	89.6	6.2	4	0	0.2	-0.270592
39	M	55	0	-	0	0	0	0	0	1	1	1	1	0	0	0	0	0	0	0	0	3	13.8	79	1.13	30.5	774	3.67	18.2	91	134	11	3.18	9.4	28.9	90.9	29.6	32.5	13.6	10.6	10.4	53	91.7	7.7	0.6	0	0	-0.116667
40	F	47	1	14	0	0	0	0	0	0	0	0	1	0	0	0	0	0	1	0	0	3	15.5	65	1.27	28.7	243	70.65	20.9	97	82	18.05	2.79	8.2	25.3	90.7	29.4	32.4	13.7	10	9.7	183	94.2	1.8	3.9	0	0.1	-
41	M	58	1	10	0	0	0	0	0	0	1	1	0	0	0	0	0	0	0	0	0	0	14.5	72	1.19	33.3	377	1.42	19.2	69	57	11.43	3.88	10.9	34	87.6	28.1	32.1	14.5	10.2	9.8	104	85.6	6.9	6.7	0.5	0.3	0
42	F	82	1	19	0	0	0	0	0	0	0	0	1	0	0	0	0	0	1	0	0	2	13.6	81	1.11	26.8	502	10.79	18.7	116	128	27.33	3.93	11.5	34.6	88	29.3	33.2	13.3	8.2	8.7	341	92.8	4.1	2.9	0	0.2	-
43	F	65	0	-	1	1	0	1	0	0	1	1	0	0	0	1	1	0	0	0	0	8	29.4	28	2.49	54.9	30	49.78	68.7	31	14	14.19	3.26	9.7	30.1	92.3	29.8	32.2	17.4	15.8	12.4	28	86.5	4.7	7.9	0.8	0.1	-0.233514
44	M	19	1	19	1	1	0	0	0	0	1	1	1	0	0	0	0	0	0	0	0	2	22.7	39	1.88	40	458	2.13	17.8	57	-	3.31	3.33	10.3	31.9	95.8	30.9	32.3	14.6	10.4	10	189	78.3	20.5	0.3	0.6	0.3	-0.152466
45	F	36	0	-	0	0	0	0	0	0	0	0	0	0	0	0	0	0	0	1	0	3	11.1	121	0.91	31.4	186	4.34	22.3	85	-	1.79	3.89	11.5	31.6	81.2	29.6	36.4	12	12.4	11.1	71	59.7	33	6.1	0.6	0.6	-
46	F	81	1	31	1	1	0	0	0	1	1	1	1	1	0	0	0	0	0	0	0	4	19	46	1.58	66.8	49	0.81	30.8	20	-	5.94	2.96	9.1	25.8	87.2	30.7	35.3	20.1	-	-	33	80.2	9.1	9.8	0.7	0.2	-0.232221
47	F	52	0	-	0	0	0	0	0	0	0	0	1	1	0	0	0	0	0	1	1	3	12.4	97	1.01	24.3	208	13.64	19.5	76	103	17.98	3.65	10.1	32.7	89.6	27.7	30.9	15.3	8.8	9.4	193	96.5	1.7	1.7	0	0.1	-
48	M	19	1	19	1	1	0	0	0	0	1	1	1	0	0	0	0	0	0	0	0	3	17.9	52	1.48	36.2	472	3.27	17	58	40	1.17	3.38	10.4	32.6	96.4	30.8	31.9	14.3	9.8	10.1	188	55.5	43.6	0	0.9	0	-0.0438579
49	F	69	1	12	0	0	0	0	0	0	1	1	0	0	1	0	0	0	0	0	0	0	13.7	80	1.12	33.5	408	0.8	19	70	75	0.43	3.52	11.4	35	99.4	32.4	32.6	13.7	9.7	9.3	191	9.3	53.5	34.9	2.3	0	-0.142698
50	M	43	1	18	0	0	0	0	0	0	0	0	1	1	0	0	0	0	1	0	0	3	15.2	66	1.26	29.3	158	80	22.3	95	86	12.75	3.36	11.3	33.5	99.7	33.6	33.7	13.1	9.8	9.2	150	92.3	4	3.5	0	0.2	-
51	F	55	0	-	1	1	0	0	0	1	1	1	0	0	0	1	0	0	0	0	0	5	13.3	85	1.09	28.2	502	12.79	18.1	77	82	7.99	2.22	7.1	21.1	95	32	33.6	14.2	12.1	11.2	38	77.4	13.6	8.5	0.4	0.1	-0.10984
52	F	88	1	17	0	0	0	0	0	1	1	1	1	0	0	0	0	0	0	0	0	3	16.8	57	1.38	71.9	653	3.85	19.1	70	48	12.93	2.53	7.6	24.2	95.7	30	31.4	12.8	13.2	11.3	175	83.7	8	8.1	0	0.2	0.507937
53	M	62	0	-	0	0	0	1	0	0	0	0	0	1	0	0	0	0	0	0	0	2	12.1	102	0.98	27.1	271	1.42	18.8	115	118	16.79	3.17	9.3	27.3	86.1	29.3	34.1	13.9	11.7	10.6	42	94.6	3.1	2	0.2	0.1	0.503497
54	M	93	1	12	1	1	0	0	0	1	1	1	0	0	0	0	0	0	0	0	0	7	19.6	46	1.62	49	535	22.58	18.7	36	20	26.06	4.57	14.6	46.2	101.1	31.9	31.6	14.2	17.5	13.1	38	91	4	4.3	0	0.7	-0.375479
55	M	68	1	17	1	1	0	0	0	0	1	1	0	0	1	0	0	0	0	0	0	4	20.7	43	1.71	47.3	432	2.79	16.7	33	26	0.03	2.29	6.8	19.7	86	29.7	34.5	14.6	12	9.9	8	33.3	66.7	0	0	0	-0.685714
56	M	59	0	-	0	0	0	0	0	0	0	0	0	1	0	0	0	0	0	0	0	2	14.8	70	1.21	33	774	3.59	19.2	78	117	7.14	3.93	10.7	33.8	86	27.2	31.7	12.6	11.1	9.6	436	68.9	17.5	9.7	3.6	0.3	-
57	F	75	1	15	0	0	0	0	0	0	0	0	1	1	0	0	0	0	0	0	0	2	12.3	99	1	26	535	5.88	18.4	87	104	6.45	2.93	8.4	26.7	91.1	28.7	31.5	13.6	10.1	9.9	200	63.2	20.5	14.1	1.9	0.3	-0.0610329
58	M	30	0	-	0	0	0	0	0	1	0	0	1	0	0	0	0	0	0	0	0	0	15.8	62	1.31	33.6	299	0.31	19	97	61	5.46	4.57	14.6	43.8	95.8	31.9	33.3	13.2	11.2	10	191	44.9	42.7	8.2	3.8	0.4	-
59	M	55	1	20	0	1	0	0	0	0	1	1	0	0	0	0	1	0	0	0	0	4	15.5	65	1.27	37.5	570	15.86	17.3	52	59	9.45	2.36	7	22.3	94.5	29.7	31.4	14.1	15.2	12.1	92	75.5	6	14	4.4	0.1	-0.177078
60	F	75	1	15	0	0	0	0	0	0	0	0	1	1	0	0	0	0	0	0	0	2	11.9	105	0.97	20.8	486	6.88	17.2	80	98	5.37	3.02	8.7	27.3	90.4	28.8	31.9	13.4	9	9.2	206	62.8	22.7	12.8	1.5	0.2	0.0313043
61	M	62	0	-	0	0	0	1	0	0	1	0	0	1	0	0	0	0	0	0	0	1	10.9	124	0.88	28.7	570	1.53	17.9	110	132	11.44	4.1	12.1	36	87.8	29.5	33.6	13.6	9.5	9.7	85	94.5	2.4	2.5	0.5	0.1	-0.182692
62	M	52	1	24	0	0	0	0	0	0	0	0	0	1	0	0	0	0	0	0	0	1	15.2	66	1.26	30.6	117	0.79	24.1	54	45	6.46	3.65	11.6	34.7	95.1	31.8	33.4	12.6	11.2	9.7	99	75.2	13.9	8.2	2.2	0.5	-0.23166
63	M	84	0	-	0	0	0	0	1	0	0	0	0	0	0	0	0	0	1	0	0	2	15.9	63	1.31	29.6	299	3.89	20.5	77	87	9.33	4.13	12.3	38	92	29.8	32.4	13.1	10.6	10	136	92.3	4.5	3.1	0.1	0	-
64	F	35	0	-	0	1	0	0	1	0	0	0	0	0	0	0	0	1	0	0	0	7	21.2	42	1.76	59	28	80	31.9	48	50	13.42	3.77	11.7	33.6	89.1	31	34.8	13.2	10.9	9.9	58	86.1	4.5	9.3	0	0.1	-
65	M	54	1	14	0	1	0	0	0	0	1	0	0	1	0	1	1	0	0	0	0	4	16.2	59	1.34	31.9	233	11.36	18.6	35	43	11.17	2.44	7.1	23.2	95.1	29.1	30.6	14.6	11.7	11.8	88	85	11.8	2.9	0.3	0	-0.111111
66	M	49	0	-	1	1	0	0	0	0	1	1	0	0	0	1	1	0	0	0	0	6	31.3	27	2.66	57.6	200	56.22	27.1	42	25	34.03	3.65	10	31.7	86.8	27.4	31.5	15.8	-	-	53	75	4	18	2	1	-0.369048
67	F	90	0	-	0	0	0	0	0	0	0	0	0	0	0	0	0	0	1	0	0	2	11.6	110	0.94	25.6	266	4.24	18.9	90	78	8.99	4.29	13	39.6	92.3	30.3	32.8	12.1	9.4	9.3	250	67.1	25.4	6.5	0.7	0.3	-
68	F	73	1	11	0	0	0	0	0	1	1	1	0	0	0	0	0	0	0	0	0	1	15.4	66	1.26	41.2	625	2.78	17.1	51	47	34.12	3.59	11	32.1	89.4	30.6	34.3	12.3	13.6	11.3	81	93.2	3.7	2.8	0	0.3	-
69	F	54	0	-	1	0	0	0	0	1	1	1	0	0	0	1	0	0	0	0	0	2	13.9	77	1.15	29.6	486	10.5	17.8	75	100	25.49	3.2	9.5	30.8	96.3	29.7	30.8	20.4	13.9	11.4	269	90.8	2.8	6	0.1	0.3	-
70	M	77	1	37	0	1	0	0	1	0	1	1	0	0	0	0	0	0	1	0	0	4	15.4	66	1.26	35.7	208	10.29	20.2	77	-	3.13	2.7	7.7	21.9	81.1	28.5	35.2	14.7	10.4	12	31	76.4	15.3	6.4	1.6	0.3	-0.35
71	M	83	0	-	0	0	0	0	0	0	1	1	0	0	0	0	0	0	0	0	0	2	15.4	66	1.26	23.7	653	4.6	17.9	53	40	9.01	3.27	10.7	32.2	98.5	32.7	33.2	16.5	9.5	9.3	477	76.8	9.9	11.4	1.7	0.2	0.0926756
72	F	57	1	32	1	1	0	0	1	0	0	0	1	0	0	0	0	0	0	0	0	5	26.4	33	2.2	38	188	27.34	29.3	34	30	10.77	4.35	11.3	39.1	89.9	26	28.9	22.6	10.5	9.8	185	86.2	10.2	3.5	0	0.1	-
73	F	58	0	-	0	0	0	0	0	0	0	0	0	1	0	0	0	0	0	0	0	2	13.9	77	1.15	29.6	570	6.24	19.4	98	64	13.38	3.1	10.1	30.3	97.7	32.6	33.3	13.1	12.3	11.5	309	89.9	7	2.5	0.5	0.1	0.00811359
74	M	72	1	15	0	0	0	0	0	0	0	0	0	1	0	1	0	0	0	0	0	1	14.6	71	1.21	42	198	1.16	19.3	60	42	10.44	2.86	8.8	25.3	88.5	30.8	34.8	14.2	15.7	12	73	85	7	7	0	1	-0.844311
75	M	93	1	12	1	1	0	0	0	1	1	1	0	0	0	0	0	0	0	0	0	5	16.2	59	1.34	35.4	653	5.56	16	89	40	26.54	3.09	9.8	29.2	94.5	31.7	33.6	13.9	15.5	-	33	92.2	3.7	3.8	0	0.3	-0.3
76	M	53	1	18	1	0	0	0	0	1	1	1	0	0	1	0	1	0	0	1	0	3	17.1	54	1.42	36.9	736	7.13	22.9	95	138	26.58	3.67	11	32.1	87.5	30	34.3	16.5	12.1	10.4	361	94.5	2.1	3.3	0	0.1	0.0314286
77	F	80	0	-	0	0	0	0	0	0	0	0	0	0	0	0	0	0	0	0	0	0	14.5	72	1.19	33.1	755	2.29	17.6	91	88	11.22	3.24	9.1	28	86.4	28.1	32.5	11.9	7.9	8.3	467	61.6	22.8	11.9	3.6	0.1	-
78	M	78	1	14	0	0	0	0	1	0	1	1	0	0	0	0	0	0	0	0	0	2	41.3	20	3.54	51.8	327	0.61	18.7	73	53	15.47	2.36	7.2	23.3	98.7	30.5	30.9	14.3	9.7	9.7	213	80.9	11.3	7.4	0.1	0.3	-
79	F	57	1	32	1	1	0	0	1	0	0	0	1	0	0	0	0	0	0	0	0	5	23.4	38	1.94	41.7	172	7.32	30.3	50	21	7.03	3.66	10.9	32.6	89.1	29.8	33.4	14.6	10.7	10.2	80	85.8	3.6	5.7	3.6	1.3	0.0631579
80	M	59	0	-	0	0	0	0	0	0	0	0	0	1	0	0	0	0	0	0	0	0	13.7	80	1.12	30.8	736	1.87	19.9	104	154	10.78	4.41	12.2	37.8	85.7	27.7	32.3	13.2	10.9	10	473	74.6	18.8	5	1.1	0.5	-
81	F	70	0	-	0	0	0	0	0	0	0	0	0	1	0	0	0	0	0	0	0	2	13.9	78	1.14	29.6	736	3.3	16.8	86	63	11.92	3.51	10.3	31.2	88.9	29.3	33	11.8	10.7	9.7	241	78.4	10.5	10.7	0.3	0.1	-
82	M	33	1	20	0	1	0	0	1	1	1	1	1	0	0	0	0	0	0	1	0	6	18.7	48	1.54	45.4	432	19.93	18.1	33	32	12.78	3.94	13	35.7	90.6	33	36.4	12.1	10	10.9	23	93.7	3.3	2.7	0.2	0.1	-1.32207
83	F	35	0	-	0	0	0	0	1	0	0	0	0	0	0	0	0	1	0	0	0	2	13.6	81	1.11	25.4	282	4.38	18.7	83	97	23.21	2.24	7.4	22.8	101.8	33	32.5	13.1	8.1	8.8	258	90.1	5.6	4.2	0	0.1	-
84	M	37	0	-	0	0	0	0	0	0	1	0	0	0	1	0	0	0	0	0	0	2	16.8	56	1.39	28.5	444	0.62	18.2	83	60	25.24	3.55	10.5	32.3	91	29.6	32.5	16	12	11	53	1.6	27.6	69.7	1.1	0	-
85	M	50	1	11	0	0	0	0	0	0	0	0	1	0	0	0	0	0	1	0	0	3	12.7	92	1.04	26.5	214	23.29	20.5	95	110	21.47	4.99	15.2	45.1	90.4	30.5	33.7	12.6	11.6	10.3	270	87.9	7.3	3.8	0.7	0.3	-
86	F	46	1	14	0	0	0	0	0	0	0	0	0	1	0	0	0	0	0	0	0	3	14.7	71	1.2	116.2	570	13.81	18	112	50	24.53	3.66	10.8	33.3	91	29.5	32.4	13.1	8.6	8.7	524	89.1	5.4	5.5	0	0	0.032974
87	F	57	0	-	0	0	0	0	0	0	0	0	1	1	0	0	0	0	1	0	0	3	17.6	52	1.46	53	184	8.81	20.5	73	-	11.28	2.83	9	28	98.9	31.8	32.1	19.4	14.6	8.8	346	74.8	10.4	9.7	4.7	0.4	-0.0432295
88	M	33	1	20	0	1	0	0	0	1	1	1	1	0	0	0	0	0	0	1	0	4	13.9	78	1.14	37.2	486	9.31	16.8	66	-	3.59	2.94	9.7	29	98.6	33	33.4	13.4	13.3	10.5	33	58.7	18.1	19.5	3.1	0.6	0.104348
89	M	81	0	-	0	0	0	0	0	0	1	1	0	0	0	1	0	0	0	0	0	2	14.9	69	1.22	30.4	669	5.48	19.2	74	73	9.34	2.92	9.7	29.4	100.7	33.2	33	13.7	11.8	10.4	280	62.6	15.8	12.5	8.6	0.5	0.0526316
90	F	72	1	37	1	1	0	0	0	1	1	1	0	0	0	0	0	0	0	0	0	4	20.9	43	1.73	33.6	240	11.15	21.1	50	40	34.54	4.43	14.2	38.5	86.9	32.1	36.9	12.4	10.1	9.9	153	93.3	2.9	3.6	0	0.2	-0.330837
91	F	69	0	-	0	0	0	0	0	0	0	0	0	0	0	1	0	0	0	0	0	0	14	77	1.14	30.5	755	1.51	18.1	102	-	9.9	4.25	12.8	38.2	89.9	30.1	33.5	13	10.4	9.5	443	80	14.5	4.1	0.9	0.5	-
92	F	68	0	-	0	0	0	0	0	0	0	0	1	0	0	0	0	0	0	0	0	0	13.4	84	1.09	27.3	486	1.43	19.5	94	-	5.21	4.17	11.7	35.2	84.4	28.1	33.2	13.1	9.6	9.4	309	59.1	21.7	13.2	5.2	0.8	-0.197403
93	F	74	1	24	1	1	0	0	0	0	1	1	1	0	0	0	0	0	0	0	0	6	20.2	43	1.69	32.1	839	11.78	20.8	36	34	17.56	3.8	10.6	31.8	83.7	27.9	33.3	13	15.4	10.3	48	70	20	8	1	1	-0.332308
94	M	80	1	13	1	0	0	0	0	1	1	1	0	0	0	0	0	0	0	0	0	0	14.4	73	1.18	27.4	408	2.16	18.3	81	29	15.84	4.18	13.5	40.7	97.4	32.3	33.2	12.5	13.5	11.2	254	73.8	16.1	9.2	0.6	0.3	-
95	M	62	0	-	0	0	0	1	0	0	0	0	0	1	0	0	0	0	0	0	0	0	13.3	84	1.09	35.4	755	2.35	17.8	94	111	13.29	3.6	10.4	32.5	90.3	28.9	32	12.7	10.5	10.7	201	82.5	9.4	7.4	0.5	0.2	-0.0147059
96	M	61	0	-	0	0	0	0	0	0	0	0	1	0	0	0	0	0	0	0	0	3	14.9	69	1.22	31.6	570	15.93	19.3	72	74	11.42	2.82	8.5	25.7	91.1	30.1	33.1	15.1	10	9.9	216	75.3	12.7	9.4	2.3	0.3	0.263158
97	M	45	1	15	0	0	0	0	0	0	0	0	1	0	0	0	0	0	1	0	0	0	13.8	79	1.13	29.6	164	1.24	22.1	96	129	8.03	2.79	9.4	27.6	98.9	33.7	34.1	13.2	10.6	9.7	138	82.6	8.6	8.5	0.2	0.1	-
98	F	68	0	-	0	0	0	0	0	0	0	0	0	1	0	0	0	0	0	0	0	2	12.6	94	1.03	26.8	432	5.47	20.2	87	94	2.4	3.73	11	33.9	90.9	29.5	32.4	12.8	9.4	9.4	259	42.1	45.8	9.6	2.5	0	-
99	M	53	0	-	0	0	0	0	0	0	0	0	1	1	0	0	0	0	0	0	0	0	12.3	99	1	23.9	535	0.81	17.3	92	104	24.88	4.37	12.8	37.7	86.3	29.3	34	11.9	13.8	11.4	200	92.9	2.3	4.7	0	0.1	-
100	M	88	0	-	1	1	0	0	0	1	0	0	0	0	0	1	1	0	0	0	0	6	22.8	39	1.89	46.1	368	67.14	17.9	52	53	16.67	3.64	10	29.9	82.1	27.5	33.4	14	13.2	11.5	67	77.7	11.6	10.4	0.1	0.2	-0.192771
101	M	75	1	15	0	0	1	0	1	1	1	1	0	0	0	0	0	0	0	0	0	3	18.8	47	1.57	27.7	320	7.78	19.4	70	55	16.66	3.21	9.9	28.8	89.7	30.8	34.4	14.9	11.4	10.6	171	35.9	61.8	1.9	0.2	0.2	-1.26689
102	F	67	0	-	0	0	0	0	0	0	0	0	0	0	0	0	0	0	1	0	0	0	12	103	0.98	27.3	535	1.58	18.2	96	114	15.36	4.55	13.5	40.8	89.7	29.7	33.1	12.6	10.3	9.5	247	70.5	19.8	8.1	1.4	0.2	-
103	F	69	0	-	0	0	0	0	0	0	0	0	0	0	0	0	0	0	1	0	0	2	13	88	1.07	29.9	639	5.18	17.9	90	87	7.94	3.57	11	31.8	89.1	30.8	34.6	11.9	10.7	10	216	68.3	20.4	10.8	0.1	0.4	-
104	M	72	0	-	0	0	0	0	0	0	0	0	1	1	0	0	0	0	0	0	0	2	14.6	71	1.2	31	535	8	19.1	66	92	11.03	3.73	11.8	35.7	95.7	31.6	33.1	12.9	12	9.4	403	74.9	11.6	8.9	4.2	0.4	-0.0424528
105	M	53	1	18	1	1	0	0	0	1	1	1	0	0	1	0	1	0	0	1	0	4	15	67	1.24	39.3	472	10.75	20.7	70	114	14.68	2.51	7.5	22.4	89.2	29.9	33.5	17.5	14.6	11.9	49	96	1.8	2.2	0	0	-0.136007
106	M	77	0	-	0	0	0	0	0	0	1	1	0	0	0	0	0	0	0	0	0	0	13	88	1.07	27.5	256	2.67	20.8	56	71	9.82	3.56	11.2	34.2	96.1	31.5	32.7	12	11.3	10.3	141	93.6	4.2	0.7	1.4	0.1	-
107	M	80	1	39	1	1	0	0	0	1	1	1	0	0	0	1	0	0	0	0	0	4	19.1	46	1.59	72	266	11.82	20.7	29	22	28.12	3.35	10.2	30.5	91	30.4	33.4	15.5	18.6	13.1	59	87.3	4.3	2.4	5.7	0.3	-0.391753
108	F	74	1	27	0	0	1	0	0	0	1	1	1	0	0	0	0	0	0	0	0	5	30.9	26	2.65	77.8	684	13.82	22.1	68	28	23.95	3.26	9.4	28.7	88	28.8	32.8	15.2	15.3	12.4	168	92.9	2.8	3.8	0.3	0.2	0.074644
109	F	62	1	25	1	1	0	0	0	1	1	1	0	0	0	1	0	0	0	0	0	7	35.4	23	3.02	53.3	387	21.86	21	32	11	19.16	3.22	9.6	28.6	88.8	29.8	33.6	17	8.4	11	22	94	3.9	1.9	0.1	0.1	-0.760064
110	M	82	1	35	1	1	0	0	0	1	1	1	0	0	0	0	1	0	0	0	0	5	25.4	34	2.12	49	182	4.15	22.2	20	15	18.27	2.65	9.9	29.2	110.2	37.4	33.9	20.5	17.6	12.6	64	82.2	4.1	4.9	8.6	0.2	-0.121212
111	F	73	0	-	0	0	0	0	0	0	0	0	0	1	0	0	0	0	0	0	0	0	12.1	102	0.99	29.6	915	2.96	19.2	108	134	9.45	3.55	11	34.6	97.5	31	31.8	14.2	11.4	10.1	415	60.7	27.3	9.6	2.1	0.3	-
112	M	65	0	-	0	0	1	0	0	0	0	0	0	0	0	1	0	0	0	0	0	3	40.2	20	3.4	48.2	653	1.39	16.8	73	33	10.9	3.01	10	28.6	95	33.2	35	13.2	10.8	10.1	60	98.1	0.8	0.3	0	0.8	-0.58312
113	M	80	1	39	1	1	0	0	0	1	1	1	0	0	0	1	0	0	0	0	0	7	20.6	42	1.72	81.5	129	17.17	28.6	34	22	13.89	2.49	7.8	24.5	98.4	31.3	31.8	16.3	9.6	10.3	37	87.6	7.3	3	2	0.1	-0.16793
114	F	83	0	-	0	1	0	0	0	1	1	1	0	0	1	0	0	0	0	0	0	3	14.1	76	1.15	34.2	408	5.77	17.2	34	35	4.9	2.99	10.3	29.5	98.7	34.4	34.9	12.4	12	10.1	82	70.9	10.6	16.9	1.2	0.4	0.789333
115	M	54	0	-	0	0	0	0	0	0	1	1	0	0	1	0	0	0	0	0	0	2	15.1	68	1.24	32.3	795	3.75	17.8	66	60	1.94	2.37	7.4	23.4	98.7	31.2	31.6	16.8	9.2	9.9	247	77.4	12.9	7.2	1	1.5	-0.145329
116	M	55	1	36	1	1	0	0	0	1	1	1	0	0	0	0	0	0	0	0	0	5	19.2	46	1.6	39.6	755	10.32	17.9	48	28	23.12	2.56	9.6	27.2	106.3	37.5	35.3	11.9	12.8	11.1	79	92.3	2.5	5.1	0	0.1	-0.125
117	M	79	1	11	0	0	0	0	0	0	1	1	0	0	0	0	0	0	0	0	0	2	13.5	83	1.1	26.8	863	7.63	18.5	65	49	7.02	5.22	15.8	44.6	85.4	30.3	35.4	12.6	12.9	11.1	152	85.5	14.1	0.4	0	0	-
118	M	66	0	-	0	0	0	0	0	0	1	1	0	1	0	0	0	0	0	0	0	2	12.8	91	1.05	22.6	271	5.42	17.5	80	90	8.46	4.45	14.8	42.2	94.8	33.3	35.1	12	9.7	8.7	132	81.2	7.2	10.6	0.4	0.6	-
119	M	67	0	-	0	0	0	0	0	0	0	0	0	0	0	0	0	0	0	0	0	4	11.6	110	0.94	25.6	458	7.54	17.4	94	118	13.58	4.07	11.6	36.1	88.7	28.5	32.1	16	-	-	20	95	3.7	0.9	0	0.4	-0.130435
120	F	33	0	-	0	0	0	0	0	0	1	0	0	0	0	0	0	0	0	0	0	2	14.1	76	1.15	23.9	233	3.34	20	98	78	5.93	1.77	5.5	17.9	101.1	31.1	30.7	19.4	8.9	9.1	233	45.6	46.7	6.4	1.3	0	-
121	F	43	0	-	0	0	0	0	0	1	1	0	0	0	0	1	0	0	0	0	0	2	15.8	63	1.3	30.2	535	4.37	18.5	110	120	7.69	2.68	7.8	25.5	95.1	29.1	30.6	17.6	9.7	9.7	249	64.6	26.9	5.9	1.8	0.8	-
122	F	56	0	-	0	0	0	0	0	0	0	0	1	0	0	1	0	0	0	0	0	4	13.8	78	1.14	31	610	9.28	18.5	56	61	4.04	3.37	9.9	29.8	88.4	29.4	33.2	14.5	10.2	11.2	32	76.2	10.9	12.4	0.5	0	-0.16476
123	F	73	1	8	0	0	0	0	0	0	1	0	0	0	1	0	0	0	0	0	0	2	15.3	66	1.25	28.8	320	2.88	18.2	57	-	9.33	3.35	10.6	32.3	96.4	31.6	32.8	13.2	16.7	12.2	44	85.3	5.9	4.5	4.1	0.2	-0.428571
124	F	57	1	9	0	1	0	0	0	0	1	1	0	1	0	0	0	0	0	0	0	5	18.3	50	1.51	33.2	387	18.93	20.5	70	52	2.52	3.76	12.3	36.1	96	32.7	34.1	13.2	10.6	9.7	64	88.5	9.5	0.8	0.4	0.8	-
125	M	32	1	10	0	0	0	0	0	0	0	0	1	0	0	0	0	0	1	0	0	0	12	103	0.98	23.1	266	2.24	20	120	126	17.75	5.39	16.4	48.1	89.2	30.4	34.1	12.1	10.1	9.5	259	90.4	5	4.1	0.2	0.3	-
126	F	71	0	-	0	0	0	0	0	0	0	0	0	1	0	0	0	0	1	0	0	3	14.1	75	1.16	33.5	168	6.75	19	76	87	4.3	2.27	7.3	22.2	97.8	32.2	32.9	21.7	15.6	12	89	79.4	11.6	8.8	0.2	0	0.171053
127	M	39	1	9	0	0	0	0	1	0	0	0	0	0	0	0	0	1	0	0	0	1	14.4	73	1.18	30.4	195	1.97	18.9	64	54	9.13	2.79	8	24.4	87.5	28.7	32.8	14.2	11.1	10	85	88.3	6	4.6	0.9	0.2	-0.403822
128	F	65	1	40	1	1	0	0	0	1	1	1	0	0	0	0	0	0	0	0	0	8	42.5	19	3.65	180	92	80	29.4	54	44	4.63	1.58	4.9	15	94.9	31	32.7	14.1	12.1	11.3	50	64	29	7	0	0	-0.506481
129	M	40	0	-	0	0	0	0	0	0	1	1	0	0	0	0	0	0	0	0	0	0	12.8	91	1.04	29.5	432	1.75	18.5	103	114	11.04	4.32	14.5	42.3	97.9	33.6	34.3	12.7	9.7	9.2	116	85.8	5.1	8.9	0.1	0.1	-0.113094
130	F	73	1	22	0	1	0	0	0	0	1	1	0	0	0	0	0	0	0	0	0	4	16.4	60	1.35	34.6	502	10.54	18.2	50	32	11.12	2.64	8.1	24.9	94.3	30.7	32.5	14.1	13.6	11.4	51	94.9	2.2	2.7	0	0.2	-0.259615
131	F	61	0	-	0	0	0	1	0	0	0	0	0	0	0	0	0	0	1	0	0	2	11.4	114	0.93	23.4	299	3.61	18.5	101	127	9.77	4.26	14	41.1	96.5	32.9	34.1	12	10.1	9.4	313	63	29.6	6	1	0.4	-
132	M	84	1	27	0	0	1	0	0	0	1	1	0	0	0	0	0	0	0	0	0	3	23	38	1.91	56.8	535	0.67	27.8	59	41	25.26	3.35	10.5	33.9	101.2	31.3	31	16.6	14.5	11.3	72	84.4	8.9	6.6	0.1	0	-0.198347
133	M	50	0	-	0	1	0	0	1	0	0	0	0	0	0	0	0	0	1	0	0	6	16.9	57	1.39	29.1	47	22.84	36.5	89	65	7.98	2.08	5.7	17.5	84.1	27.4	32.6	21.9	17.2	10.9	62	73.7	16.7	7.6	1.6	0.4	-0.54
134	M	30	1	15	0	0	0	0	0	0	0	0	0	0	0	0	0	0	1	0	0	3	13.6	81	1.12	27.1	123	47.49	25.3	101	80	27.36	5.57	16.4	48.6	87.3	29.4	33.7	12.4	10.7	9.5	174	85	6.7	8.1	0.1	0.1	-
135	F	72	0	-	0	0	0	1	0	0	0	0	0	0	0	0	0	0	1	0	0	2	12.7	93	1.04	25.4	320	4.22	20.3	85	94	7.22	3.96	12.8	38.7	97.7	32.3	33.1	13.7	8.7	8.8	197	66.1	21.7	7.9	4	0.3	-
136	M	65	1	39	1	1	0	0	1	1	1	1	0	0	0	1	0	0	0	0	0	5	18.2	49	1.52	36	753	7.5	16.5	52	28	2.17	4.62	13.3	42.9	92.9	28.8	31	18.6	-	-	40	79.1	11.1	6.5	0.5	2.8	-
137	F	57	1	37	1	1	0	0	1	1	1	0	0	1	0	1	0	0	0	0	0	7	50.8	16	4.33	180	28	25.77	45.6	17	15	5.83	2.76	8.4	26.4	95.7	30.4	31.8	13.2	9.3	10.2	64	86	10	2	1	1	-
138	M	81	1	11	0	0	0	0	0	0	1	1	0	0	0	0	0	0	0	0	0	2	12.9	90	1.05	33.3	653	5.57	17.2	57	55	5.72	3.42	10.1	30.5	89.2	29.5	33.1	14.6	12.5	10.8	109	80.8	11.5	6.8	0.9	0	-
139	M	79	1	11	1	1	0	0	0	1	1	1	0	0	0	0	0	0	0	0	0	5	18.1	51	1.49	75.2	166	22.26	74.2	77	59	1.78	3.74	12.8	36	96.3	34.2	35.6	11.9	13.6	11.2	71	74.2	20.2	4.5	0	1.1	-0.403361
140	M	34	1	14	0	0	0	0	1	0	0	0	1	1	0	0	0	0	0	0	0	0	11.5	112	0.93	26.6	432	0.15	18.9	87	117	25.5	4.04	12	37	91.6	29.7	32.4	14.3	16.5	13	205	94.2	3.3	2.4	0	0.1	0.0703665
141	F	78	0	-	0	0	0	0	0	0	0	0	0	1	0	0	0	0	0	0	0	0	13.6	78	1.14	23.1	653	2.91	17	80	95	10.67	3.2	9.9	29.7	92.8	30.9	33.3	13.3	10.5	10.2	245	71.3	16.5	9.4	2.6	0.2	-0.141119
142	M	64	0	-	0	0	0	0	0	0	0	0	0	0	0	0	0	0	1	0	0	0	12.1	98	1.01	23.3	334	1.55	20.3	82	128	12.53	4.82	14.9	45	93.4	30.9	33.1	13.9	11.8	10.1	168	83.8	11.7	4.2	0.2	0.1	-
143	M	53	0	-	1	1	0	0	0	1	1	1	0	0	0	0	0	0	1	0	0	5	13.6	78	1.14	30.2	420	13.51	18.5	52	-	4.81	3.89	11.1	33.3	85.6	28.5	33.3	16.5	-	-	29	72.5	15.4	7.5	4.4	0.2	-1.6
144	M	79	1	35	1	0	0	0	1	0	0	0	1	1	0	0	0	0	0	0	0	2	15.4	63	1.29	33	699	0.64	19.1	41	32	6.7	2.64	7.9	24.3	92	29.9	32.5	17.4	12.8	10.8	25	71.7	12.5	13.3	2.5	0	-0.528302
145	F	71	1	34	0	1	0	0	0	0	1	1	0	0	0	0	0	0	1	0	0	5	18.3	48	1.55	49.6	305	29.05	17.9	70	63	6.25	2.42	8.5	25.4	105	35.1	33.5	24.2	16.3	12.2	52	78	6	17	0	0	-0.452632
146	M	92	1	33	0	1	1	0	0	0	1	1	1	1	0	0	0	0	1	0	0	8	34.2	24	2.95	180	91	18.07	25.4	46	-	3.28	2.54	8.1	24.7	97.2	31.9	32.8	13.1	11	10.4	45	72.9	24.7	2.1	0.3	0	-
147	F	70	1	25	0	0	0	0	0	0	0	0	0	1	0	0	0	0	1	0	0	2	12.3	95	1.03	27.3	361	4.38	20	98	107	6.25	4.19	11.8	36.9	88.1	28.2	32	15.6	10.2	9.9	218	73.3	17.1	6.6	1.9	1.1	-
148	M	80	1	18	0	0	0	0	0	0	0	0	0	0	0	0	0	0	1	0	0	2	12.2	97	1.02	29.3	480	6.04	17.3	93	97	15.95	4.11	12.2	37.7	91.7	29.7	32.4	13.2	10.7	10	425	81.8	9.6	8.4	0.1	0.1	-
149	F	32	0	-	0	0	0	0	0	0	1	1	0	0	0	0	0	0	0	0	0	0	13.7	77	1.15	39.6	699	0.95	16.9	78	-	7.13	3.76	11.4	34.9	92.8	30.3	32.7	13.4	12.5	10.5	164	80.9	10.5	8.6	0	0	-0.17
150	M	40	0	-	1	1	0	0	0	1	1	1	0	0	0	1	1	0	0	0	0	5	17.6	51	1.49	30.6	200	5.76	22.9	39	35	8.84	2.52	7.6	24.3	96.4	30.2	31.3	19.9	16.3	13.1	49	69.8	14.3	15.3	0.5	0.1	-
151	F	47	1	7	0	1	0	0	1	0	0	0	1	1	0	0	0	0	0	0	0	3	17.6	51	1.49	47.6	62	1.28	24.7	36	46	5.55	1.4	4.4	13.1	93.6	31.4	33.6	12.6	10.7	10.2	91	76	18.2	5.6	0.2	0	-
152	F	56	1	25	0	0	0	0	0	0	0	0	0	1	0	0	0	0	0	0	0	2	12.5	92	1.04	19.3	319	4.46	19.1	129	146	16.21	4.12	13.1	37.7	91.5	31.8	34.7	12.3	13	11.1	250	87.9	4.9	7.1	0	0.1	0.164502
153	M	81	1	29	1	1	0	0	1	0	1	1	0	0	0	1	0	0	0	0	0	2	20.4	42	1.73	78.2	165	1.01	20.5	22	22	12.79	2.93	8.4	27	92.2	28.7	31.1	16.9	16.9	12.3	147	80.1	9.4	6.2	4.1	0.2	-0.298156
154	F	60	0	-	0	0	0	0	0	0	0	0	0	0	0	0	0	0	0	1	0	2	11.7	105	0.98	27.7	380	7.12	21	115	95	8.22	4.12	11.2	34.3	83.3	27.2	32.7	13.4	10	10.1	242	39.5	57.2	2.6	0.1	0.6	0.115556
155	F	70	0	-	0	0	0	0	0	0	1	1	0	0	0	1	1	0	0	0	0	1	14.9	67	1.25	25.6	380	1.28	25.7	69	49	3.59	3.92	12.5	38.3	97.7	31.9	32.6	14.1	12.6	11.2	91	91.6	6.7	0.3	1.1	0.3	-
156	M	78	1	12	0	1	0	0	0	1	1	1	0	0	0	0	0	0	0	0	0	5	14.2	72	1.19	42	52	9.17	33.1	42	60	7.28	3.5	10.9	33.1	94.6	31.1	32.9	13.7	17.8	12	31	39.7	55.9	4	0	0.4	-0.133971
157	M	55	1	7	0	0	0	0	1	0	0	0	0	0	0	1	0	0	0	0	0	0	13.9	75	1.16	28.2	352	2.29	17	81	73	9.35	1.63	5	14.7	90.2	30.7	34	12.6	9	9.5	240	78.8	15.4	4.8	0.9	0.1	-
158	F	71	0	-	0	1	0	0	0	0	1	1	0	0	0	0	0	0	0	0	0	5	16.4	57	1.38	29.7	173	23.56	27.9	58	45	2.31	4.03	13.6	41.8	103.7	33.7	32.5	14.4	12.4	11.2	76	87.5	11.7	0.4	0.4	0	-
159	F	78	1	21	0	0	0	0	0	0	0	0	0	1	0	0	0	0	1	0	0	3	14.3	71	1.2	23.6	217	43.44	21.6	66	72	19.41	3.43	10.4	32.3	94.2	30.3	32.2	13	10.9	9.9	206	87.7	4.5	7.4	0.1	0.3	-
160	F	56	0	-	0	1	0	0	1	0	0	0	0	1	0	0	0	0	1	0	0	5	19.1	46	1.62	40.4	480	6.87	18.3	38	25	5.92	3.1	8	24.9	80.3	25.8	32.1	19.5	-	-	28	87.8	4.4	7.6	0	0.2	-0.55814
161	F	74	0	-	0	0	0	1	0	0	1	1	0	0	0	0	0	0	0	0	0	3	15	66	1.26	25.4	699	9.39	17.9	55	62	3.06	2.42	8.2	24.8	102.5	33.9	33.1	18.1	14.2	12.1	87	86.6	9.8	2.6	1	0	-
162	F	61	1	22	0	0	0	0	0	0	0	0	0	0	0	0	0	0	1	0	0	2	13.6	78	1.14	23.6	619	8.27	17	87	89	7.24	3.11	9.7	29.1	93.6	31.2	33.3	12.2	8.2	8.7	229	61.5	26.1	10.8	1.5	0.1	-
163	F	49	1	13	0	1	0	0	0	0	1	1	0	1	0	0	0	0	0	0	0	4	16.6	56	1.4	30.4	699	20.03	16.4	53	68	8.3	3.98	11.2	35.1	88.2	28.1	31.9	13.2	9.9	9.4	247	94.7	4.7	0.5	0	0.1	-2.03636
164	M	44	0	-	1	1	0	0	0	0	1	1	0	0	0	0	0	0	0	0	0	4	14.7	68	1.23	52.1	741	5.24	16.2	28	23	1.02	3.32	12.2	35.5	106.9	36.7	34.4	12.6	16.9	13.5	7	86.3	7.8	4.9	0	1	-1.14467
165	M	80	0	-	0	0	0	0	1	0	1	1	0	0	0	0	0	0	1	0	0	3	18.1	48	1.53	46.1	425	3.77	17.2	60	68	11.08	3.02	8.8	27.3	90.4	29.1	32.2	13.2	10.7	10.3	312	77.2	14.1	7	1.4	0.3	-0.00348533
166	F	30	0	-	0	0	0	0	0	0	0	0	0	1	0	0	0	0	0	0	0	0	14	74	1.17	30.9	523	0.57	18.3	67	103	18.62	3.78	11.8	35.1	92.9	31.2	33.6	14.3	13.1	10.8	242	76.9	9.5	8.5	4.9	0.2	-
167	M	42	1	20	1	1	0	1	0	1	1	0	1	0	0	0	0	0	1	0	0	5	19.7	44	1.67	180	335	5.47	17.8	89	-	5.86	1.93	5.7	18.7	96.9	29.5	30.5	20.2	13	11	86	73.4	15.9	9.2	1.2	0.3	-
168	F	21	0	-	0	0	0	0	0	0	0	0	0	1	0	0	0	0	0	0	0	1	12.9	87	1.08	25	523	2.47	17.9	96	73	5.35	2.97	9.2	28.9	97.3	31	31.8	13.5	15.1	11.9	70	93.8	4.3	0.4	1.5	0	-0.75
169	F	58	0	-	0	0	0	0	0	0	1	1	0	0	0	0	0	0	0	0	0	0	16.1	59	1.35	26.1	584	1.93	16.8	66	46	20.5	3.53	11.8	34.7	98.3	33.4	34	12.2	9	8.9	244	96.2	1.4	1.8	0.5	0.1	-
170	M	41	1	30	0	0	0	0	0	0	0	0	1	1	0	0	0	0	1	0	0	2	15.6	62	1.31	29.3	704	4.89	17.8	98	87	8.31	4.24	12.8	37.8	89.2	30.2	33.9	12.9	12.9	11.1	335	64.3	19.3	11.8	3.4	1.2	-
171	M	62	0	-	1	1	0	0	0	1	1	1	0	0	0	1	0	0	0	0	0	5	18.9	46	1.6	41	584	29.36	19	81	30	36.89	3.76	11.8	34.6	92	31.4	34.1	13.5	13.1	12.1	66	93.9	2.2	3.7	0	0.2	-0.365385
172	F	96	0	-	0	0	0	0	0	0	1	1	0	0	0	0	0	0	0	0	0	3	16.6	56	1.4	37.6	657	5.51	17.2	60	-	11.31	2.49	7.8	24.2	97.2	31.3	32.2	13	14.3	11.9	165	81.2	9	6.6	2.9	0.3	-
173	M	75	0	-	0	0	0	0	0	0	1	0	0	0	0	1	0	0	0	0	0	0	15.1	65	1.27	27.8	553	1.23	17.1	71	39	6.75	4.17	13.1	38	91.1	31.4	34.5	13.1	13.1	11.3	107	80.6	12	7	0.1	0.3	-
174	M	54	1	17	1	1	0	0	0	1	1	1	0	0	1	0	0	0	0	0	0	7	20	43	1.69	37.4	451	13.31	18.1	54	36	0.2	2.84	9.1	28.1	98.9	32	32.4	17.3	-	-	25	40	40	10	5	5	-
175	F	81	1	21	0	0	0	0	0	0	0	0	1	1	0	0	0	0	0	0	0	3	13.2	83	1.1	26.9	253	8.43	17.4	70	67	13.25	3.05	9.3	27.2	89.2	30.5	34.2	14.4	10.7	10.8	82	75.4	14.4	8.2	1.7	0.3	-0.216591
176	M	71	1	10	0	0	0	0	0	0	0	0	0	1	0	1	0	0	0	0	0	2	12.9	87	1.08	23.6	363	4.2	18.9	62	62	9.52	4.08	12.2	38.3	93.9	29.9	31.9	12.5	16.5	12	142	66.9	17	14.9	0.7	0.5	-
177	M	56	1	32	1	1	0	0	0	1	1	1	0	0	0	0	1	0	0	0	0	6	18.6	47	1.57	58.7	480	27.82	18.4	47	33	5.61	5.68	16.5	49.7	87.5	29	33.2	11.9	25.9	13.9	19	90.9	7.3	0.9	0.2	0.7	-2.16176
178	F	64	1	10	0	0	0	0	0	0	0	0	1	0	0	0	0	0	0	0	0	2	13.3	82	1.11	23.8	699	4.12	17	81	101	17.41	4.6	14.1	41.9	91.1	30.7	33.7	12.9	13.6	11.3	179	79.6	12.5	7.6	0.1	0.2	-
179	M	54	0	-	0	0	0	0	0	0	0	0	0	1	0	0	0	0	0	0	0	0	13.5	80	1.13	28.4	930	1.09	16.9	81	84	14.56	4.09	12.5	37.2	91	30.6	33.6	11.9	11.3	10.2	237	76.8	10.8	9.9	2.3	0.2	-
180	F	61	1	14	0	0	0	0	0	0	0	0	0	1	0	0	0	0	0	0	0	2	11.7	105	0.98	20.4	523	3.21	17.4	115	147	15.82	3.2	9.8	29.5	92.2	30.6	33.2	13.2	9.2	9.5	345	88.1	6.6	5.1	0.1	0.1	0.0908768
181	M	85	0	-	1	0	0	0	0	0	1	1	0	0	0	0	0	0	0	0	0	2	16.1	59	1.35	34.9	413	7.56	17.4	45	52	6.74	2.21	6.9	20.9	94.6	31.2	33	15.4	11.5	10.8	215	90.8	6.8	1.9	0.4	0.1	0.125
182	M	83	1	30	1	1	0	1	0	1	1	1	1	0	0	0	0	0	0	0	0	5	22.5	38	1.91	37.1	244	22.82	21.2	36	43	9.8	2.73	7.9	26.2	96	28.9	30.2	16.9	12.1	10.9	314	79.4	13.3	6.5	0.5	0.3	-
183	F	70	1	19	1	0	0	0	0	0	1	1	1	1	0	0	0	0	0	0	0	0	12.9	87	1.08	27.4	425	2.44	18.6	69	45	10.05	3.56	9	30.6	86	25.3	29.4	17	14.3	11.8	187	91.4	5.4	2.6	0	0.6	-0.182857
184	M	75	1	18	0	0	0	0	0	0	1	1	0	0	0	0	1	0	0	0	0	3	14	74	1.17	34.5	657	3.51	17.9	62	36	13.68	2.93	10.1	29.3	100	34.5	34.5	16	-	-	52	93.2	3.4	2.7	0.6	0.1	-
185	M	49	1	36	1	1	0	0	1	1	1	0	1	0	0	0	0	0	0	0	0	8	39.4	20	3.41	64.3	51	41.63	54.5	41	-	22.43	6.68	20	60.1	90	29.9	33.3	14.6	-	-	14	84.1	6.6	8.6	0	0.7	-1.34241
186	F	77	0	-	0	0	0	0	0	0	1	1	0	0	0	0	0	0	0	0	0	3	17.7	50	1.49	31	258	3.29	21.3	52	35	48.49	3.45	10.9	32.5	94.2	31.6	33.5	12.6	17.7	13.1	190	93.7	3.4	2.6	0.1	0.2	0.159393
187	M	49	1	36	1	1	0	0	1	1	1	0	1	0	0	0	0	0	0	0	0	7	35.8	22	3.09	38.7	89	9.05	32.7	98	40	15.51	4.86	14.5	45.1	92.8	29.8	32.2	15.2	-	-	38	92	1	6.9	0	0.1	-0.673913
188	F	75	1	27	0	1	0	0	0	1	1	1	0	0	0	0	0	0	0	0	0	4	15	66	1.26	33.6	584	9.36	16.9	30	31	14.96	3.53	11.3	32.1	90.9	32	35.2	13.3	-	-	25	89.6	6	3.4	0.1	0.9	-0.235294
189	F	81	0	-	0	0	1	1	0	0	0	0	0	0	0	0	0	0	1	0	0	1	16.3	58	1.37	51.2	451	2.52	46.8	54	79	8.63	3.89	11.6	35.4	91	29.8	32.8	15	12.4	10.7	283	51.7	32.6	11.6	3.6	0.5	0.153443
190	F	75	1	17	0	0	0	0	0	0	0	0	1	0	0	0	0	0	0	0	0	3	12.8	88	1.07	27.2	253	13.94	18.2	85	101	13.79	3.16	10.2	29.1	92.1	32.3	35.1	14.3	9.3	9.2	161	84.2	8.8	7	0	0	-
191	F	63	0	-	1	1	0	0	0	1	1	0	0	0	0	1	0	0	0	0	0	5	25.4	33	2.17	82	65	4.72	43.7	24	34	11.69	3.15	10.1	32.3	102.5	32.1	31.3	20.5	9.2	9.5	195	87.8	4.7	7.3	0.1	0.1	-0.1
192	M	58	1	20	1	0	0	0	1	1	1	1	0	0	0	0	0	0	0	0	0	0	14.5	70	1.22	29.6	268	0.84	19.6	65	52	29.9	3.8	10.6	33.2	87.4	27.9	31.9	16.4	11.8	10.4	342	89.7	3	6.7	0.2	0.4	0.0613139
193	M	81	1	29	1	1	0	0	1	1	1	1	0	0	0	1	0	0	0	0	0	4	19.5	44	1.65	60.8	167	1.01	20.3	29	37	7.82	3.09	9.1	26.7	86.4	29.4	34.1	17.1	-	-	41	79.6	10.2	7.3	2.6	0.3	-0.327869
194	F	67	1	36	1	1	0	0	0	1	1	1	0	0	0	0	0	0	0	1	0	5	35.2	23	3.04	48.1	139	4.5	27.3	58	28	28.01	2.52	7.3	24.3	96.4	29	30	20.2	21.4	13.7	76	91.3	7.6	0.9	0.1	0.1	-0.368479
195	F	78	1	-	0	0	0	0	0	0	0	0	1	0	0	0	0	0	1	0	0	0	15.1	65	1.27	31.1	699	2.07	18.3	76	67	17.25	3.02	9.1	28.2	93.4	30.1	32.3	12.2	9.6	9.3	353	84.2	7.2	8.4	0	0.2	-
196	F	66	0	-	0	0	0	0	0	0	0	1	0	0	0	0	0	0	0	0	0	0	11.9	102	0.99	27.6	722	0.46	17.8	81	113	9.51	4.52	13.6	40.8	90.3	30.1	33.3	13.4	9	8.9	267	60.5	31.7	7.5	0.2	0.1	-
197	M	67	1	24	1	0	0	0	0	1	0	0	0	0	0	0	0	0	0	0	0	2	11.9	102	0.99	30.8	298	1.89	18	83	76	7.72	3.08	10.3	30.7	99.7	33.4	33.6	17.3	15.8	13.1	39	87.7	7.6	4.5	0.1	0.1	-
198	F	31	1	26	0	0	0	0	1	0	0	0	0	1	0	0	0	0	0	1	0	2	13.1	84	1.1	32.8	233	1.08	19	59	94	7.07	2.03	9.4	29.2	114.8	46.3	40.3	-	15.5	12.3	46	85.3	11.9	2.7	0	0.1	-0.393939
199	M	84	1	37	1	1	0	0	0	1	1	1	0	0	0	0	0	0	0	0	0	1	17	54	1.43	180	699	2.93	106.8	21	23	16.67	4.71	15.5	45.7	97	32.9	33.9	12.3	13.1	10.7	164	90.9	5.3	3.8	0	0	-0.318349
200	M	91	0	-	1	0	0	0	0	1	1	1	0	0	0	1	0	0	0	0	0	1	15.9	60	1.34	31.9	657	1.64	16.5	57	43	2.05	2.38	8.1	24.8	104.2	34	32.7	15.8	15.3	11.8	56	74.1	13.7	11.7	0	0.5	-0.138462
201	M	64	0	-	0	1	0	0	0	0	1	1	0	0	0	0	0	0	0	0	0	3	15.9	60	1.34	31.9	496	3.07	17.5	68	33	4.84	2.83	10.6	30.5	107.8	37.5	34.8	13.2	13.9	12.2	62	86.8	5.6	6.8	0.6	0.2	-0.245455
202	M	59	1	7	0	1	0	0	1	0	1	0	1	0	1	0	0	0	0	0	0	5	16.6	56	1.4	38.2	361	8.4	18.5	60	-	44.6	2.72	8.4	25.1	92.3	30.9	33.5	14.6	-	-	27	78	5	15	0	0	-0.114286
203	M	58	1	20	1	0	0	0	1	0	1	1	0	0	0	0	0	0	0	0	0	2	15.1	65	1.27	36.2	413	8.37	18.5	69	62	48.85	3.8	10.8	32.5	85.5	28.4	33.2	15.7	11.3	10.8	151	92.6	3.2	4	0.1	0.1	0.0613139
204	F	70	0	-	0	0	0	0	0	0	1	1	1	0	0	0	0	0	0	0	0	3	14.1	73	1.18	29.7	657	19.05	18.7	69	52	10.59	3.98	12.2	36.2	91	30.7	33.7	12.6	12	10.9	143	89.3	5.6	4.8	0	0.3	-0.317647
205	F	43	1	16	1	1	1	1	1	1	1	0	1	1	0	1	1	0	0	0	0	7	26	32	2.22	59.2	86	8.18	24.1	28	28	15.66	1.94	6	18	92.8	30.9	33.3	13.6	21.4	13.7	40	77.2	9.8	12.8	0.1	0.1	-0.592405
206	F	80	1	11	0	0	0	0	0	0	1	1	0	0	0	0	0	0	0	0	0	4	16.4	57	1.38	29	657	21.92	17.5	45	55	42.34	3.18	9.2	27.9	87.7	28.9	33	14.3	12.6	11.6	147	95.9	1.4	2.4	0	0.3	0.705882
207	M	75	0	-	0	0	0	0	0	0	0	0	0	0	0	0	0	0	1	0	0	2	12.5	92	1.04	23.4	425	7.32	20	84	83	8.94	5.06	16	49.4	97.6	31.6	32.4	12.3	13.8	11.2	239	72.3	16.7	5.9	4.3	0.8	-
208	F	63	0	-	0	0	0	0	0	0	0	0	0	0	0	0	0	0	0	0	0	3	12.3	95	1.03	21.1	553	12.75	19.1	107	139	6.07	3.3	10	32	97	30.3	31.3	15	7.7	8.2	1064	58.3	28.2	9.6	2.1	1.8	-
209	F	61	0	-	0	0	0	1	0	0	0	0	0	0	0	1	0	0	0	0	0	2	12.6	91	1.05	24.2	425	3.8	19.5	104	108	16.9	3.61	10.4	32.1	88.9	28.8	32.4	13.2	9.7	9.6	346	94.5	2.3	3	0.1	0.1	-0.045
210	F	36	0	-	0	0	0	0	0	0	1	0	0	0	0	0	0	1	0	0	0	0	11.4	111	0.95	29.4	237	1.99	19.5	52	101	12.49	4.36	11.7	36.6	83.9	26.8	32	22.6	9.8	9.1	247	84.4	12.1	3.2	0.1	0.2	-
211	F	85	0	-	0	0	0	0	0	0	1	1	0	0	0	0	0	0	0	0	0	2	13.7	77	1.15	29	438	4.97	18.8	68	84	26.73	3.34	9.1	29.1	87.1	27.2	31.3	17.4	13.9	11.4	145	91.2	4	3.5	1	0.3	-
212	F	61	1	15	0	0	0	0	0	0	1	1	0	0	0	0	0	0	0	0	0	0	14.8	67	1.24	29.6	451	2.35	18	68	58	28.28	2.71	7.7	23.7	87.5	28.4	32.5	14.6	8.1	8.5	383	92.2	3.6	4	0	0.2	-0.578628
213	M	28	0	-	0	0	0	0	0	1	0	0	0	0	0	0	0	0	0	0	0	0	13.8	76	1.16	27.6	298	0.85	19.5	80	-	3.67	3.26	10.1	30.5	93.6	31	33.1	13.1	13.1	11.3	142	47.8	40.3	7.6	3.5	0.8	-
214	M	74	0	-	0	0	0	0	0	0	1	1	0	0	0	1	0	0	0	0	0	3	16.4	57	1.38	30	438	9	18.6	56	-	12.86	3.44	9.9	30.6	89	28.8	32.4	14.7	12.8	11.1	224	89.5	5.7	4.4	0.2	0.2	-0.0615385
215	M	96	1	26	1	0	0	0	0	1	1	1	0	0	0	0	0	0	0	0	0	3	15.2	65	1.28	37	619	20.35	17	45	57	26.1	4.14	13	39.5	95.4	31.4	32.9	14.8	10.7	10.2	213	89.7	2.4	7.7	0	0.2	-
216	M	79	0	-	0	0	0	0	0	0	1	1	0	0	0	0	1	0	0	0	0	3	14.2	72	1.19	25.5	992	5.26	18	69	56	14.89	3.84	12.1	35.2	91.7	31.5	34.4	13.2	14.9	12.1	62	92.8	1.6	5.2	0.3	0.1	0.0347826
217	M	80	0	-	1	0	0	0	0	0	1	1	0	0	0	1	0	0	0	0	0	4	16.7	55	1.41	32	496	8.63	20.1	42	31	7.81	2.9	9.9	29.2	100.7	34.1	33.9	14.3	13.8	10.8	86	82	7.3	10.5	0.1	0.1	-0.0752688
